# Supplementary material for: Creation and validation of a proteome-wide yeast library for protein detection and analysis
Source: J Cell Sci. 2025 Sep 1;138(16):jcs263848. doi: 10.1242/jcs.263848 (PMC12450460; doi:10.1242/jcs.263848)
Supplement: Table S1. Surviving colonies from SWAT procedure present in the final HA library [file joces-138-263848-TableS1.xlsx]

## Sheet: surviving colonies
Table S1. surviving colonies from SWAT procedure present in the final HA library
ORF	Small ORF?	Gene
YAL002W		VPS8
YAL005C		SSA1
YBR161W		CSH1
YAL008W		FUN14
YBR162W-A	Yes	YSY6
YAL009W		SPO7
YBR164C		ARL1
YAL014C		SYN8
YBR168W		PEX32
YAL018C		LDS1
YBR170C		NPL4
YAL022C		FUN26
YBR171W		SEC66
YAL023C		PMT2
YBR172C		SMY2
YAL026C		DRS2
YBR183W		YPC1
YAL028W		FRT2
YBR199W		KTR4
YAL030W		SNC1
YBR201C-A	Yes	MIN7
YAL035W		FUN12
YBR201W		DER1
YDL027C		MRX9
YDL035C		GPR1
YDL052C		SLC1
YDL054C		MCH1
YDR177W		UBC1
YDL058W		USO1
YDR182W		CDC1
YDL065C		PEX19
YDR189W		SLY1
YDL072C		YET3
YDR196C		CAB5
YDL077C		VAM6
YDR200C		VPS64
YDL078C		MDH3
YDR205W		MSC2
YDL089W		NUR1
YDR211W		GCD6
YDL091C		UBX3
YDR216W		ADR1
YDL093W		PMT5
YDR218C		SPR28
YAL042W		ERV46
YBR205W		KTR3
YNL064C		YDJ1
YBR207W		FTH1
YAL010C		MDM10
YBR210W		ERV15
YAL064W-B		YAL064W-B
YBR214W		SDS24
YAL065C		YAL065C
YBR217W		ATG12
YAL067C		SEO1
YBR219C		YBR219C
YAR027W		UIP3
YBR220C		YBR220C
YAR028W		KTD1
YAR031W		PRM9
YAR033W		MST28
YBR222C		PCS60
YAR042W		SWH1
YBR235W		VHC1
YDL095W		PMT1
YDR229W		IVY1
YDL099W		BUG1
YDR233C		RTN1
YDL100C		GET3
YDL113C		ATG20
YDR238C		SEC26
YDL121C		EXP1
YDR244W		PEX5
YDR245W		MNN10
YDR246W		TRS23
YDL122W		UBP1
YDR255C		RMD5
YDL123W		SNA4
YDR256C		CTA1
YMR313C		TGL3
YDL128W		VCX1
YDR265W		PEX10
YDL133W		SRF1
YDR270W		CCC2
YAL048C		GEM1
YBR241C		VVS1
YBL001C	Yes	ECM15
YBR243C		ALG7
YBR254C		TRS20
YBL007C		SLA1
YBR255C-A		RCF3
YBL010C		LAA2
YBR255W		MTC4
YBL011W		SCT1
YBR264C		YPT10
YBL020W		RFT1
YBR265W		TSC10
YBL037W		APL3
YBR273C		UBX7
YBL039W-B	Yes	MIN6
YBR283C		SSH1
YBL041W		PRE7
YBL042C		FUI1
YBR287W		YBR287W
YBL047C		EDE1
YBR288C		APM3
YDL135C		RDI1
YDR275W		TLD1
YDL137W		ARF2
YDR276C	Yes	PMP3
YDL138W		RGT2
YDR281C	Yes	PHM6
YDL142C		CRD1
YDR284C		DPP1
YDL145C		COP1
YDR292C		SRP101
YDL146W		LDB17
YDR294C		DPL1
YDL149W		ATG9
YDL161W		ENT1
YDR302W		GPI11
YDL180W		AIT1
YDR307W		PMT7
YDR319C		YFT2
YDL193W		NUS1
YDR320C		SWA2
YDL194W		SNF3
YDR323C		PEP7
YBL050W		SEC17
YBR290W		BSD2
YBL058W		SHP1
YBR293W		VBA2
YBL059W		IAI11
YBL061C		SKT5
YBL069W		AST1
YBL078C		ATG8
YBR294W		SUL1
YBL082C		ALG3
YKL176C		LST4
YBL089W		AVT5
YBR296C		PHO89
YBL091C-A		SCS22
YBR298C		MAL31
YBR301W		PAU24
YBL101C		ECM21
YBR302C		COS2
YBL102W		SFT2
YCL001W		RER1
YDL195W		SEC31
YDR326C		YSP2
YDL199C		YDL199C
YDR329C		PEX3
YDL204W		RTN2
YDR338C		YDR338C
YDL206W		YCX1
YDR342C		HXT7
YDR343C		HXT6
YDL211C		YDL211C
YDR345C		HXT3
YDL212W		SHR3
YDR351W		SBE2
YDL222C		FMP45
YGL169W		SUA5
YDL225W		SHS1
YDR356W		SPC110
YDL226C		GCS1
YDR358W		GGA1
YDL231C		BRE4
YDR366C		MOR1
YDR367W		KEI1
YBL105C		PKC1
YCL002C		YCL002C
YBL106C		SRO77
YBR002C		RER2
YBR004C		GPI18
YCL008C		STP22
YBR005W		RCR1
YCL025C		AGP1
YBR008C		FLR1
YCL027W		FUS1
YBR021W		FUR4
YCL034W		LSB5
YCL038C		ATG22
YBR023C		CHS3
YGL219C		MDM34
YBR029C		CDS1
YCL052C		PBN1
YBR036C		CSG2
YCL055W		KAR4
YDL234C		GYP7
YDR371W		CTS2
YDL241W		YDL241W
YDL245C		HXT15
YDR373W		FRQ1
YDL247W		MPH2
YDR380W		ARO10
YDL248W		COS7
YDR384C		ATO3
YDR003W		RCR2
YNL026W		SAM50
YDR011W		SNQ2
YDR387C		CIN10
YDR018C		MLG1
YDR388W		RVS167
YDR022C		ATG31
YDR406W		PDR15
YDR027C		VPS54
YDR407C		TRS120
YDR033W		MRH1
YDR410C		STE14
YDR034C-A	Yes	YDR034C-A
YDR411C		DFM1
YBR038W		CHS2
YCL056C		PEX34
YBR040W		FIG1
YCL058C		FYV5
YBR041W		FAT1
YCL063W		VAC17
YBR042C		CST26
YCL069W		VBA3
YBR043C		QDR3
YCL073C		GEX1
YBR054W		YRO2
YCR002C		CDC10
YBR056W		MRX18
YCR004C		YCP4
YBR058C-A	Yes	TSC3
YCR005C		CIT2
YBR059C		AKL1
YCR007C		DFP3
YNL055c		POR1
YCR009C		RVS161
YBR068C		BAP2
YCR010C		ADY2
YBR069C		TAT1
YCR017C		CWH43
YDR034W-B	Yes	CPP3
YGL010W		MPO1
YDR038C		ENA5
YDR424C	Yes	DYN2
YDR434W		GPI17
YDR039C		ENA2
YDR437W		GPI19
YDR040C		ENA1
YDR046C		BAP3
YBR180W		DTR1
YBR179c		FZO1
YDR438W		THI74
YDR062W		LCB2
YDR452W		PPN1
YDR069C		DOA4
YDR456W		NHX1
YDR072C		IPT1
YDR458C		HEH2
YDR080W		VPS41
YDR459C		PFA5
YBR070C		ALG14
YCR021C		HSP30
YBR074W		PFF1
YBR077C		SLM4
YCL021W-A		YCL021W-A
YGR049W		SCM4
YCR024C-B	Yes	YCR024C-B
YBR080C		SEC18
YCR026C		NPP1
YBR090C		YBR090C
YCR027C		RHB1
YBR230C		OM14
YCR028C		FEN2
YBR096W		YBR096W
YBR097W		VPS15
YCR037C		PHO87
YBR102C		EXO84
YCR043C		YCR043C
YBR105C		VID24
YCR048W		ARE1
YBR106W		SND3
YCR067C		SED4
YDR084C		TVP23
YDR461W	Yes	MFA1
YDR086C	Yes	SSS1
YDR468C		TLG1
YDR089W		VTC5
YDR472W		TRS31
YDR090C		ILT1
YDR476C		YDR476C
YDR093W		DNF2
YDR479C		PEX29
YDR100W		TVP15
YDR481C		PHO8
YDR105C		TMS1
YDR483W		KRE2
YDR108W		TRS85
YDR484W		VPS52
YDR490C		PKH1
YDR492W		IZH1
YDR495C		VPS3
YDR497C		ITR1
YBR109C		CMD1
YCR068W		ATG15
YCR075C		ERS1
YGR217W		CCH1
YBR110W		ALG1
YCR094W		CDC50
YBR126W-A	Yes	MEO1
YCR098C		GIT1
YBR127C		VMA2
YDL001W		RMD1
YBR128C		ATG14
YDL009C	Yes	YDL009C
YBR131W		CCZ1
YDL012C	Yes	YDL012C
YBR132C		AGP2
YDL015C		TSC13
YBR147W		RTC2
YDL019C		OSH2
YBR150C		TBS1
YDL022C-A	Yes	YDL022C-A
YDR119W		VBA4
YDR498C		SEC20
YDR126W		SWF1
YDR503C		LPP1
YDR135C		YCF1
YDR504C		SPG3
YDR137W		RGP1
YDR508C		GNP1
YDR141C		DOP1
YDR513W		GRX2
YDR142C		PEX7
YDR522C		SPS2
YDR153C		ENT5
YDR524C		AGE1
YDR160W		SSY1
YDR525W-A	Yes	SNA2
YDR164C		SEC1
YDR536W		STL1
YDR166C		SEC5
YEL013W		VAC8
YDR170C		SEC7
YEL016C		NPP2
YEL017C-A	Yes	PMP2
YEL017W		GTT3
YGL037C		PNC1
YEL020C		PXP1
YGL038C		OCH1
YEL022W		GEA2
YGL041C-B	Yes	YGL041C-B
YEL025C		YEL025C
YGL045W		RIM8
YEL027W		VMA3
YGL047W		ALG13
YEL031W		SPF1
YGL051W		MST27
YEL033W		MTC7
YGL053W		PRM8
YEL036C		ANP1
YGL054C		ERV14
YEL048C		TCA17
YGL055W		OLE1
YGL065C		ALG2
YGL067W		NPY1
YGL075C		MPS2
YGR149W		GPC1
YGR152C		RSR1
YGR154C		GTO1
YHR175W		CTR2
YGR157W		CHO2
YHR175W-A	Yes	YHR175W-A
YGR163W		GTR2
YHR176W		FMO1
YGR166W		TRS65
YHR181W		SVP26
YGR167W		CLC1
YHR186C		KOG1
YGR168C		PEX35
YHR190W		ERG9
YHR192W		LNP1
YGR175C		ERG1
YGR177C		ATF2
YHR213W-A	Yes	YHR213W-A
YGL077C		HNM1
YEL069C		HXT13
YGL082W		YGL082W
YER001W		MNN1
YGL083W		SCY1
YGL084C		GUP1
YER006W		NUG1
YGL095C		VPS45
YER008C		SEC3
YGL098W		USE1
YER014W		HEM14
YGL099W		LSG1
YER015W		FAA2
YGL104C		VPS73
YOR180C		DCI1
YER019W		ISC1
YER020W		GPA2
YGL108C		YGL108C
YER025W		GCD11
YGL114W		YGL114W
YGR192C		TDH3
YHR214C-D	Yes	YHR214C-D
YGR197C		SNG1
YHR214C-E	Yes	YHR214C-E
YGR198W		YPP1
YIL004C		BET1
YGR199W		PMT6
YIL009C-A		EST3
YGR202C		PCT1
YIL013C		PDR11
YIL016W		SNL1
YIL023C		YKE4
YIL029C		EMA17
YGR213C		RTA1
YIL030C		SSM4
YGR216C		GPI1
YIL037C		PRM2
YGR221C		TOS2
YIL039W		TED1
YGR223C		HSV2
YIL040W		APQ12
YGL115W		SNF4
YER031C		YPT31
YNL130C		CPT1
YER039C		HVG1
YGL137W		SEC27
YER039C-A	Yes	YER039C-A
YGL140C		YGL140C
YER044C		ERG28
YGL142C		GPI10
YER053C-A	Yes	YER053C-A
YGL145W		TIP20
YER056C		FCY2
YGL146C		RRT6
YER060W		FCY21
YGL153W		PEX14
YER060W-A		FCY22
YER072W		VTC1
YGL160W		AIM14
YOR165W		SEY1
YGL161C		YIP5
YGR224W		AZR1
YIL041W		GVP36
YGR227W		DIE2
YIL043C		CBR1
YGR233C		PHO81
YIL044C		AGE2
YGR236C	Yes	SPG1
YIL046W-A	Yes	YIL046W-A
YGR239C		PEX21
YIL047C		SYG1
YGR241C		YAP1802
YIL048W		NEO1
YGR247W		CPD1
YIL049W		DFG10
YGR254W		ENO1
YIL067C		YIL067C
YGR260W		TNA1
YIL068C		SEC6
YGR261C		APL6
YIL076W		SEC28
YGR263C		SAY1
YIL085C		KTR7
YGR270W		YTA7
YIL088C		AVT7
YER083C		GET2
YGL167C		PMR1
YER087C-B	Yes	SBH1
YGL168W		HUR1
YER093C		TSC11
YER093C-A		AIM11
YER094C		PUP3
YER100W		UBC6
YGL180W		ATG1
YER118C		SHO1
YGL184C		STR3
YER119C		AVT6
YGL186C		TPN1
YER120W		SCS2
YGL194C-A	Yes	YGL194C-A
YER122C		GLO3
YGL198W		YIP4
YER123W		YCK3
YGL204C	Yes	YGL204C
YER125W		RSP5
YGL205W		POX1
YGR281W		YOR1
YIL089W		YIL089W
YGR284C		ERV29
YIL090W		ICE2
YGR289C		MAL11
YIL095W		PRK1
YNL070W	Yes	TOM7
YIL102C-A	Yes	YIL102C-A
YGR295C		COS6
YIL105C		SLM1
YHL002W		HSE1
YIL109C		SEC24
YHL003C		LAG1
YIL117C		PRM5
YHL008C		YHL008C
YIL120W		QDR1
YHL016C		DUR3
YHL019C		APM2
YIL124W		AYR1
YHL020C		OPI1
YIL134C-A	Yes	YIL134C-A
YHL026C		YHL026C
YIL134W		FLX1
YER129W		SAK1
YGL206C		CHC1
YER140W		EMP65
YGL210W		YPT32
YER145C		FTR1
YGL212W		VAM7
YER151C		UBP3
YGL223C		COG1
YER157W		COG3
YGL225W		VRG4
YER166W		DNF1
YER184C		TOG1
YGL230C		YGL230C
YGL231C		EMC4
YGL233W		SEC15
YER185W		PUG1
YGL247W		BRR6
YFL004W		VTC2
YGL255W		ZRT1
YFL005W		SEC4
YGL257C		MNT2
YHL031C		GOS1
YIL147C		SLN1
YHL035C		VMR1
YIL158W		AIM20
YHL036W		MUP3
YIL160C		POT1
YIL166C		SOA1
YHL043W		ECM34
YIR004W		DJP1
YHL044W		DFP4
YHL047C		ARN2
YIR006C		PAN1
YHL048W		COS8
YIR007W		EGH1
YHR001W		OSH7
YIR014W		VLD1
YHR004C		NEM1
YIR020C	Yes	YIR020C
YHR007C		ERG11
YIR028W		DAL4
YHR007C-A	Yes	YHR007C-A
YIR031C		DAL7
YFL011W		HXT10
YGL263W		COS12
YFL025C		BST1
YGR004W		PEX31
YFL026W		STE2
YGR009C		SEC9
YFL030W		AGX1
YGR016W		YGR016W
YFL034W		MIL1
YFL037W		TUB2
YGR026W		YGR026W
YFL038C		YPT1
YGR031C-A		NAG1
YNL044W		YIP3
YGR032W		GSC2
YFL040W		YFL040W
YGR036C		CAX4
YFL042C		LAM5
YGR037C	Yes	ACB1
YGR038W		ORM1
YFL050C		ALR2
YGR041W		BUD9
YHR016C		YSC84
YIR032C		DAL3
YHR021W-A		ECM12
YIR033W		MGA2
YIR034C		LYS1
YHR028C		DAP2
YIR037W		HYR1
YHR030C		SLT2
YHR032W		ERC1
YHR036W		BRL1
YNL058C		YNL058C
YHR039C		MSC7
YIR038C		GTT1
YHR039C-A		VMA10
YJR117W		STE24
YHR048W		YHK8
YJL005W		CYR1
YJL012C		VTC4
YHR053C	Yes	CUP1-1
YFL054C		AQY3
YGR048W		UFD1
YFL055W		AGP3
YGR055W		MUP1
YFL062W		COS4
YGR057C		LST7
YFL066C		YFL066C
YGR058W		PEF1
YFL068W		YFL068W
YGR059W		SPR3
YOR103C		OST2
YFR006W		YFR006W
YGR065C		VHT1
YFR008W		FAR7
YGR068C		ART5
YML123C		PHO84
YGR077C		PEX8
YFR021W		ATG18
YGR083C		GCD2
YFR022W		ROG3
YGR086C		PIL1
YFR032C-B	Yes	MIN10
YGR089W		NNF2
YHR055C	Yes	CUP1-2
YJL024C		APS3
YHR060W		VMA22
YJL028W		YJL028W
YHR072W		ERG7
YJL029C		VPS53
YHR073W		OSH3
YJL031C		BET4
YHR092C		HXT4
YJL036W		SNX4
YHR094C		HXT1
YJL038C		LOH1
YHR096C		HXT5
YJL044C		GYP6
YHR107C		CDC12
YJL052W		TDH1
YJL058C		BIT61
YJL059W		YHC3
YHR108W		GGA2
YJL077C		ICS3
YFR035C		YFR035C
YGR105W	Yes	VMA21
YGR120C		COG2
YGR125W		VSB1
YFR042W		KEG1
YGL008C		PMA1
YFR048W		RMD8
YGR131W		FHN1
YFR051C		RET2
YGR133W		PEX4
YGL001C		ERG26
YGR134W		CAF130
YGL005C		COG7
YGR138C		TPO2
YGL006W		PMC1
YGR141W		VPS62
YGL012W		ERG4
YGR143W		SKN1
YGL022W		STT3
YGR144W		THI4
YHR114W		BZZ1
YJL080C		SCP160
YHR123W		EPT1
YJL084C		ALY2
YHR131C		YHR131C
YJL085W		EXO70
YHR133C		NSG1
YJL093C		TOK1
YHR135C		YCK1
YJL094C		KHA1
YHR142W		CHS7
YJL095W		BCK1
YHR149C		SKG6
YJL097W		PHS1
YHR150W		PEX28
YJL099W		CHS6
YHR155W		LAM1
YJL100W		LSB6
YHR160C		PEX18
YJL108C		PRM10
YHR161C		YAP1801
YJL112W		MDV1
YHR171W		ATG7
YJL117W		PHO86
YJL123C		MTC1
YKL146W		AVT3
YJL127C-B	Yes	MCO6
YKL157W		APE2
YJL129C		TRK1
YKL165C		MCD4
YKL173W		SNU114
YJL139C		YUR1
YKL174C		TPO5
YJL145W		SFH5
YKL175W		ZRT3
YJL091C		GWT1
YKL178C		STE3
YNL131w		TOM22
YKL179C		COY1
YJL163C		YJL163C
YKL183C-A	Yes	YKL183C-A
YBR086C		IST2
YKL187C		FAT3
YJL170C		ASG7
YKL188C		PXA2
YJL172W		CPS1
YKL196C		YKT6
YLR081W		GAL2
YLR088W		GAA1
YLR092W		SUL2
YML047C		PRM6
YLR093C		NYV1
YML048W		GSF2
YLR100W		ERG27
YML052W		SUR7
YLR109W		AHP1
YML054C		CYB2
YLR114C		AVL9
YML055W		SPC2
YLR119W		SRN2
YML059C		NTE1
YOL009C		MDM12
YML064C		TEM1
YLR130C		ZRT2
YLR138W		NHA1
YML067C		ERV41
YJL183W		MNN11
YJL185C		ATG36
YMR134W		ERG29
YJL193W		YJL193W
YDR517W		GRH1
YJL194W		CDC6
YMR029C		FAR8
YJL196C		ELO1
YKL209C		STE6
YJL198W		PHO90
YJL204C		RCY1
YKL217W		JEN1
YJL205C	Yes	NCE101
YKL219W		COS9
YJL207C		LAA1
YJL210W		PEX2
YJL212C		OPT1
YKL221W		MCH2
YJL214W		HXT8
YKR001C		VPS1
YLR145W		RMP1
YML071C		COG8
YLR148W		PEP3
YJL001W		PRE3
YLR151C		PCD1
YML075C		HMG1
YLR152C		YLR152C
YML077W		BET5
YLR154C-G	Yes	YLR154C-G
YML081W		TDA9
YML085C		TUB1
YML087C		AIM33
YLR166C		SEC10
YML097C		VPS9
YLR170C		APS1
YML101C		CUE4
YLR173W		TAG1
YML104C		MDM1
YLR191W		PEX13
YML115C		VAN1
YLR206W		ENT2
YML116W		ATR1
YJL219W		HXT9
YKR007W		MEH1
YOL026c		MIM1
YKR009C		FOX2
YKR014C		YPT52
YJR001W		AVT1
YKR020W		VPS51
YJR005W		APL1
YKR021W		ALY1
YJR009C		TDH2
YKR022C		NTR2
YJR010C-A	Yes	SPC1
YKR026C		GCN3
YJR013W		GPI14
YKR027W		BCH2
YJR015W		YJR015W
YKR030W		GMH1
YJR019C		TES1
YJR031C		GEA1
YKR036C		CAF4
YJR040W		GEF1
YKR039W		GAP1
YLR208W		SEC13
YLR212C		TUB4
YML121W		GTR1
YLR220W		CCC1
YML124C		TUB3
YLR229C		CDC42
YML125C		PGA3
YLR237W		THI7
YML131W		YML131W
YLR238W		FAR10
YML132W		COS3
YLR240W		VPS34
YMR010W		ANY1
YLR241W		CSC1
YMR011W		HXT2
YLR242C		ARV1
YMR013C		SEC59
YMR015C		ERG5
YLR251W		SYM1
YMR018W		PEX9
YLR260W		LCB5
YMR019W		STB4
YKR046C		PLN1
YJR044C		VPS55
YKR050W		TRK2
YJR054W		KCH1
YJR058C		APS2
YJR066W		TOR1
YJR072C		NPA3
YKR051W		HFL1
YJR073C		OPI3
YKR053C		YSR3
YJR076C		CDC11
YKR055W		RHO4
YJR086W		STE18
YKR067W		GPT2
YJR088C		EMC2
YKR068C		BET3
YJR102C		VPS25
YKR084C		HBS1
YJR106W		ECM27
YKR088C		TVP38
YLR262C		YPT6
YMR022W		UBC7
YLR265C		NEJ1
YMR023C		MSS1
YLR268W		SEC22
YMR026C		PEX12
YLR284C		ECI1
YMR030W-A	Yes	YMR030W-A
YLR099W-A	Yes	MIM2
YMR031C		EIS1
YLR289W		GUF1
YMR034C		RCH1
YLR291C		GCD7
YMR040W		YET2
YLR292C		SEC72
YMR042W		ARG80
YLR297W		YLR297W
YMR052W		FAR3
YLR299W		ECM38
YMR054W		STV1
YLR301W		HRI1
YMR063W		RIM9
YHR027C		RPN1
YKR089C		TGL4
YJR112W-A	Yes	YJR112W-A
YKR093W		PTR2
YJR116W		TDA4
YHL030W		ECM29
YJR124C		YJR124C
YKR103W		NFT1
YJR125C		ENT3
YKR105C		VBA5
YJR126C		VPS70
YKR106W		GEX2
YFR050C		PRE4
YLL001W		DNM1
YLL005C		SPO75
YLL006W		MMM1
YJR134C		SGM1
YLL006W-A	Yes	YLL006W-A
YJR143C		PMT4
YLL010C		PSR1
YJR152W		DAL5
YLL012W		YEH1
YLR309C		IMH1
YMR065W		KAR5
YLR314C		CDC3
YMR068W		AVO2
YLR324W		PEX30
YMR071C		TVP18
YLR326W		YLR326W
YLR330W		CHS5
YMR079W		SEC14
YLR337C		VRP1
YLR342W		FKS1
YMR086W		SEG1
YLR342W-A	Yes	YLR342W-A
YMR088C		VBA1
YLR353W		BUD8
YMR101C		SRT1
YLR356W		ATG33
YMR109W		MYO5
YLR360W		VPS38
YMR110C		HFD1
YIL065c		FIS1
YLL014W	Yes	EMC6
YJR158W		HXT16
YLL015W		BPT1
YJR160C		MPH3
YLL023C		POM33
YKL002W		DID4
YKL004W		AUR1
YLL028W		TPO1
YKL006C-A	Yes	SFT1
YLL031C		GPI13
YKL008C		LAC1
YLL038C		ENT4
YKL015W		PUT3
YLL042C		ATG10
YKL020C		SPT23
YLL043W		FPS1
YOR322C		LDB19
YLL048C		YBT1
YKL026C		GPX1
YLL052C		AQY2
YLL055W		YCT1
YLR361C		DCR2
YMR118C		SHH3
YLR368W		MDM30
YMR119W		ASI1
YMR123W		PKR1
YLR371W		ROM2
YMR129W		POM152
YLR372W		ELO3
YLR376C		PSY3
YLR378C		SEC61
YCR032W		BPH1
YLR380W		CSR1
YMR148W		LDO16
YLR389C		STE23
YMR152W		YIM1
YOR045w	Yes	TOM6
YMR155W		YMR155W
YLR396C		VPS33
YAL040C		CLN3
YGL181W		GTS1
YMR159C		ATG16
YKL041W		VPS24
YLL061W		MMP1
YKL044W	Yes	MMO1
YLR004C		THI73
YKL047W		ANR2
YLR018C		POM34
YLR019W		PSR2
YKL063C		YKL063C
YLR020C		YEH2
YKL064W		MNR2
YLR023C		IZH3
YKL065C		YET1
YKL065W-A	Yes	DPC7
YLR026C		SED5
YKL069W		YKL069W
YLR027C		AAT2
YKL080W		VMA5
YLR034C		SMF3
YKL094W		YJU3
YJL039C		NUP192
YKL096C-B	Yes	YKL096C-B
YLR039C		RIC1
YLR411W		CTR3
YLR417W		VPS36
YMR162C		DNF3
YLR423C		ATG17
YMR163C		INP2
YLR426W		TDA5
YMR165C		PAH1
YLR440C		SEC39
YMR173W		DDR48
YLR443W		ECM7
YMR183C		SSO2
YLR447C		VMA6
YMR187C		YMR187C
YLR450W		HMG2
YMR192W		GYL1
YMR197C		VTI1
YMR198W		CIK1
YMR202W		ERG2
YMR204C		INP1
YOR228C		MCP1
YLR043C	Yes	TRX1
YLR046C		YLR046C
YLR047C		FRE8
YMR017W		SPO20
YLR050C		EMA19
YKL105C		SEG2
YLR056W		ERG3
YKL119C		VPH2
YLR057W		MNL2
YKL124W		SSH4
YLR064W		PER33
YKL129C		MYO3
YLR065C		SND2
YKL130C		SHE2
YLR066W		SPC3
YKL133C		RCI50
YLR072W		LAM6
YKL135C		APL2
YLR078C		BOS1
YLR080W		EMP46
YML001W		YPT7
YMR208W		ERG12
YML006C		GIS4
YMR212C		EFR3
YML008C		ERG6
YDL192W		ARF1
YML013W		UBX2
YMR221C		FMP42
YML018C		YML018C
YMR231W		PEP5
YML019W		OST6
YMR232W		FUS2
YML028W		TSA1
YMR237W		BCH1
YML029W		USA1
YMR243C		ZRC1
YML031W		NDC1
YMR246W		FAA4
YML034W		SRC1
YMR253C		YMR253C
YML037C		LFT1
YMR256C	Yes	COX7
YML042W		CAT2
YMR258C		ROY1
YMR264W		CUE1
YNL321W		VNX1
YMR266W		RSN1
YNL323W		LEM3
YMR272C		SCS7
YNL326C		PFA3
YMR274C		RCE1
YNL329C		PEX6
YMR279C		ATR2
YNL336W		COS1
YMR281W		GPI12
YNR002C		ATO2
YMR292W		GOT1
YNR006W		VPS27
YMR296C		LCB1
YNR007C		ATG3
YMR298W		LIP1
YNR008W		LRO1
YMR304W		UBP15
YIL114C		POR2
YNR019W		ARE2
YOR084W		LPX1
YOR086C		TCB1
YOR087W		YVC1
YOR089C		VPS21
YPL098C		MGR2
YOR092W		ECM3
YPL099C		INA17
YOR093C		CMR2
YPL100W		ATG21
YOR094W		ARF3
YPL112C		PEX25
YPL117C		IDI1
YOR099W		KTR1
YPL119C-A	Yes	YPL119C-A
YOR101W		RAS1
YPL120W		VPS30
YOR104W		PIN2
YPL123C		RNY1
YOR106W		VAM3
YPL137C		GIP3
YMR306W		FKS3
YNR021W		YNR021W
YMR319C		FET4
YNR026C		SEC12
YNL006W		LST8
YNR030W		ALG12
YNL008C		ASI3
YNL009W		IDP3
YNR039C		ZRG17
YNL015W	Yes	PBI2
YNR048W		YNR048W
YNL020C		ARK1
YNR049C		MSO1
YMR060C		SAM37
YNR051C		BRE5
YNL029C		KTR5
YNL032W		SIW14
YNL038W		GPI15
YNL041C		COG6
YOR115C		TRS33
YPL140C		MKK2
YOR149C		SMP3
YPL145C		KES1
YOR153W		PDR5
YPL147W		PXA1
YOR157C		PUP1
YPL149W		ATG5
YOR161C		PNS1
YPL156C		PRM4
YPL162C		YPL162C
YPR133W-A	Yes	TOM5
YOR161C-C	Yes	YOR161C-C
YPL166W		ATG29
YOR171C		LCB4
YPL175W		SPT14
YOR175C		ALE1
YPL176C		TRE1
YOR178C		GAC1
YPL180W		TCO89
YOR183W		FYV12
YPL186C		UIP4
YNL046W		YNL046W
YNL047C		SLM2
YNR062C		PUL3
YNR065C		YNR065C
YNL048W		ALG11
YNR070W		PDR18
YNL049C		SFB2
YNR072W		HXT17
YNL051W		COG5
YNR075W		COS10
YNL054W		VAC7
YOL002C		IZH2
YNL065W		AQR1
YOL003C		PFA4
YNL074C		MLF3
YNL080C		EOS1
YNL084C		END3
YOL018C		TLG2
YNL087W		TCB2
YOL019W		TOS7
YOR185C		GSP2
YPL191C		MIY2
YOR186W		YOR186W
YPL192C		PRM3
YPL195W		APL5
YOR192C		THI72
YPL199C		YPL199C
YOR193W		PEX27
YOR216C		RUD3
YPL204W		HRR25
YOR219C		STE13
YOR223W		DSC3
YPL227C		ALG5
YOR237W		HES1
YPL231W		FAS2
YOR241W		MET7
YPL232W		SSO1
YOR242C		SSP2
YPL236C		ENV7
YNL090W		RHO2
YOL020W		TAT2
YNL093W		YPT53
YNL095C		YNL095C
YNL098C		RAS2
YNL111C		CYB5
YOL044W		PEX15
YNL115C		YNL115C
YOL047C		LDS2
YNL117W		MLS1
YOL048C		RRT8
YNL125C		ESBP6
YOL053W		AIM39
YOL060C		MAM3
YNL142W		MEP2
YOL062C		APM4
YNL143C		YNL143C
YOL065C		INP54
YOR245C		DGA1
YPL244C		HUT1
YOR246C		ENV9
YPL246C		RBD2
YPL249C		GYP5
YOR260W		GCD1
YPL259C		APM1
YOR268C		YOR268C
YPL264C		YPL264C
YOR270C		VPH1
YPL265W		DIP5
YOR271C		FSF1
YPL274W		SAM3
YOR273C		TPO4
YPL279C		FEX2
YPR003C		YPR003C
YOR291W		YPK9
YPR010C-A	Yes	MRA1
YOR292C		YOR292C
YOR298W		MUM3
YPR026W		ATH1
YOL073C		DSC2
YNL144C		YNL144C
YOL075C		YOL075C
YNL145W	Yes	MFA2
YOL078W		AVO1
YNL146W	Yes	YNL146W
YOL081W		IRA2
YOL082W		ATG19
YNL154C		YCK2
YOL083W		ATG34
YNL156C		NSG2
YOL084W		PHM7
YOL092W		YPQ1
YOL100W		PKH2
YNL159C		ASI2
YOL101C		IZH4
YHR174W		ENO2
YOL103W		ITR2
YNL163C		RIA1
YOL107W		YOL107W
YOR299W		BUD7
YPR028W		YOP1
YOR301W		RAX1
YPR029C		APL4
YOR133W		EFT1
YPR030W		CSR2
YOR307C		SLY41
YPR032W		SRO7
YOR311C		DGK1
YPR036W		VMA13
YOR316C		COT1
YOR317W		FAA1
YPR037C		ERV2
YDR385W		EFT2
YPR049C		ATG11
YOR321W		PMT3
YOR324C		FRT1
YPR063C		YPR063C
YPR071W		YPR071W
YOR327C		SNC2
YPR075C		OPY2
YNL176C		TDA7
YOL110W		SHR5
YNL180C		RHO5
YOL119C		MCH4
YNL181W		PBR1
YOL122C		SMF1
YNL183C		NPR1
YOL126C		MDH2
YNL188W		KAR1
YHR005C		GPA1
YNL192W		CHS1
YOL130W		ALR1
YNL194C		YNL194C
YOL138C		RTC1
YNL202W		SPS19
YOL147C		PEX11
YNL214W		PEX17
YOL152W		FRE7
YNL217W		PPN2
YOL156W		HXT11
YOL158C		ENB1
YNL227C		JJJ1
YOL162W		YOL162W
YOR328W		PDR10
YPR079W		MRL1
YOR329C		SCD5
YPR088C		SRP54
YPR091C		NVJ2
YOR332W		VMA4
YPR095C		SYT1
YOR348C		PUT4
YOR357C		SNX3
YOR370C		MRS6
YHR083W		SAM35
YOR377W		ATF1
YPR103W		PRE2
YOR378W		AMF1
YPR105C		COG4
YOR390W		FEX1
YPR109W		GLD1
YOR394W		PAU21
YPR113W		PIS1
YOL137W		BSC6
YPR114W		YPR114W
YNL231C		PDR16
YNL234W		YNL234W
YOL164W-A	Yes	YOL164W-A
YNL242W		ATG2
YNR056C		BIO5
YNL243W		SLA2
YOR002W		ALG6
YNL257C		SIP3
YGR191W		HIP1
YNL258C		DSL1
YOR011W		AUS1
YNL263C		YIF1
YOR018W		ROD1
YOR030W		DFG16
YNL268W		LYP1
YOR032W-A	Yes	YOR032W-A
YOR034C		AKR2
YNL272C		SEC2
YOR036W		PEP12
YOR043W		WHI2
YPL004C		LSP1
YPR117W		HOB2
YPL010W		RET3
YPL019C		VTC3
YPR128C		ANT1
YPL032C		SVL3
YPR138C		MEP3
YPL036W		PMA2
YPR139C		LOA1
YPL041C		MRX11
YPR140W		TAZ1
YPL045W		VPS16
YPR141C		KAR3
YPL050C		MNN9
YPR147C		YPR147C
YPR149W		NCE102
YPR153W		MAY24
YPR156C		TPO3
YPL051W		ARL3
YPR159C-A	Yes	YPR159C-A
YNL279W		PRM1
YOR044W		IRC23
YOR049C		RSB1
YOR059C		LPL1
YNL280C		ERG24
YOR060C		SLD7
YNL287W		SEC21
YOR067C		ALG8
YNL293W		MSB3
YOR068C		VAM10
YNL294C		RIM21
YOR070C		GYP1
YPL234C		VMA11
YOR034C-A	Yes	YOR034C-A
YOR075W		UFE1
YNL304W		YPT11
YOR076C		SKI7
YNL305C		BXI1
YOR079C		ATX2
YNL318C		HXT14
YOR081C		TGL5
YPL053C		KTR6
YPR159W		KRE6
YPL057C		SUR1
YPR165W		RHO1
YPL058C		PDR12
YPR170W-B	Yes	YPR170W-B
YPL065W		VPS28
YPR173C		VPS4
YPL070W		MUK1
YPR176C		BET2
YPL076W		GPI2
YPR181C		SEC23
YPL084W		BRO1
YPR183W		DPM1
YPL085W		SEC16
YPR185W		ATG13
YPL087W		YDC1
YPR192W		AQY1
YPL092W		SSU1
YPR194C		OPT2
YPL094C		SEC62
YPR198W		SGE1
YPL096C-A	Yes	ERI1
YPR201W		ARR3
YJR098C		YJR098C
YFL034C-A		RPL22B
YLR453C		RIF2
YKL183W		LOT5
YDL048C		STP4
YBR034C		HMT1
YPR074C		TKL1
YKL151C		NNR2
YDL197C		ASF2
YPL228W		CET1
YOL051W		GAL11
YMR265C		YMR265C
YEL041W		YEF1
YBL104C		SEA4
YKL112W		ABF1
YDL005C		MED2
YBL035C		POL12
YFL017W-A	Yes	SMX2
YNL086W	Yes	SNN1
YGL262W		YGL262W
YLR412W		BER1
YBR225W		YBR225W
YLR451W		LEU3
YNL097C		PHO23
YFL041W-A	Yes	YFL041W-A
YFL021W		GAT1
YBL049W		MOH1
YGL166W		CUP2
YOR131C		YOR131C
YFL034C-B		MOB2
YPL024W		RMI1
YJR136C		TTI2
YLL046C		RNP1
YDR068W		DOS2
YAL064C-A		TDA8
YDR132C		MRX16
YCR020C		PET18
YKR025W		RPC37
YNL157W		IGO1
YGL252C		RTG2
YER096W		SHC1
YJR017C		ESS1
YNL173C		MDG1
YPL256C		CLN2
YPR008W		HAA1
YGR061C		ADE6
YBR182C-A	Yes	YBR182C-A
YDR191W		HST4
YLR005W		SSL1
YLR325C	Yes	RPL38
YDL021W		GPM2
YDR118W		APC4
YNR015W		SMM1
YGR146C-A	Yes	YGR146C-A
YDL230W		PTP1
YML017W		PSP2
YGR251W		NOP19
YHR002W		LEU5
YMR233W		TRI1
YKR018C		YKR018C
YOR274W		MOD5
YAL027W		SAW1
YCR093W		CDC39
YDR528W		HLR1
YIL138C		TPM2
YHR177W		ROF1
YGL213C		SKI8
YKL120W		OAC1
YNR038W		DBP6
YIL105W-A	Yes	YIL105W-A
YDR451C		YHP1
YGR278W		CWC22
YJL201W		ECM25
YDR330W		UBX5
YHR049W		FSH1
YJR155W		AAD10
YER092W		IES5
YDR478W		SNM1
YOR284W		HUA2
YLR433C		CNA1
YKL072W		STB6
YMR234W		RNH1
YMR259C		TRM732
YER029C		SMB1
YPR066W		UBA3
YNL289W		PCL1
YOL068C		HST1
YOR197W		MCA1
YLR210W		CLB4
YOR359W		VTS1
YIL038C		NOT3
YBR114W		RAD16
YIL133C		RPL16A
YBR198C		TAF5
YBR211C		AME1
YIL061C		SNP1
YMR039C		SUB1
YFR043C		IRC6
YDR283C		GCN2
YLR035C		MLH2
YMR067C		UBX4
YDR186C		SND1
YGR229C		SMI1
YHR178W		STB5
YGR266W		YGR266W
YOL148C		SPT20
YFR055W		IRC7
YOL016C		CMK2
YER114C		BOI2
YGL025C		PGD1
YLL033W		IRC19
YDL092W		SRP14
YDR190C		RVB1
YPR073C		LTP1
YMR059W		SEN15
YLL063C		AYT1
YML079W		CFF1
YPL269W		KAR9
YBL016W		FUS3
YCL040W		GLK1
YOL128C		YGK3
YOR206W		NOC2
YDR466W		PKH3
YER051W		JHD1
YNL166C		BNI5
YFL047W		RGD2
YKR062W		TFA2
YPR072W		NOT5
YIL020C		HIS6
YBR017C		KAP104
YLR228C		ECM22
YPL038W		MET31
YKL033W-A		YKL033W-A
YMR143W		RPS16A
YLR045C		STU2
YBL009W		ALK2
YHL034C		SBP1
YDR515W		SLF1
YDR313C		PIB1
YLR015W		BRE2
YHR069C		RRP4
YJR082C		EAF6
YMR056C		AAC1
YDR104C		SPO71
YLR381W		CTF3
YGL061C		DUO1
YGR044C		RME1
YOL055C		THI20
YDR386W		MUS81
YMR138W		CIN4
YHR056C		RSC30
YIR018C-A	Yes	YIR018C-A
YLR030W		YLR030W
YBL005W		PDR3
YBR234C		ARC40
YHR046C		INM1
YOR281C		PLP2
YMR140W		SIP5
YBR056W-A	Yes	MNC1
YGL209W		MIG2
YNL139C		THO2
YDR312W		SSF2
YNL175C		NOP13
YHR099W		TRA1
YDL020C		RPN4
YNL097C-B	Yes	PLS1
YOL159C-A	Yes	YOL159C-A
YML113W		DAT1
YNL248C		RPA49
YDR364C		CDC40
YER104W		RTT105
YER170W		ADK2
YJR109C		CPA2
YKL106C-A	Yes	YKL106C-A
YHR109W		CTM1
YJL083W		TAX4
YOL019W-A	Yes	YOL019W-A
YPL115C		BEM3
YNL155W		CUZ1
YDL085C-A	Yes	YDL085C-A
YLR319C		BUD6
YNL232W		CSL4
YJR030C		RBH2
YBR062C		YBR062C
YPL193W		RSA1
YNL146C-A	Yes	YNL146C-A
YDR020C		DAS2
YML068W		ITT1
YPR131C		NAT3
YER026C		CHO1
YLR052W		IES3
YPR023C		EAF3
YER091C		MET6
YGL048C		RPT6
YBR154C		RPB5
YGR071C		ENV11
YLR147C	Yes	SMD3
YOR184W		SER1
YDR103W		STE5
YDR179W-A		NVJ3
YHR121W		LSM12
YDR034C		LYS14
YHR201C		PPX1
YER057C		HMF1
YHR097C		PAL2
YHL029C		OCA5
YPL141C		FRK1
YER016W		BIM1
YER190W		YRF1-2
YPL243W		SRP68
YBR130C		SHE3
YGR146C		ECL1
YJR005C-A	Yes	LSO1
YCL031C		RRP7
YLR421C		RPN13
YDR309C		GIC2
YBR129C		OPY1
YER174C		GRX4
YLR094C		GIS3
YAL012W		CYS3
YOL004W		SIN3
YJL042W		MHP1
YMR091C		NPL6
YOL045W		PSK2
YOR005C		DNL4
YLR431C		ATG23
YGL100W		SEH1
YCR033W		SNT1
YDL170W		UGA3
YOR296W		YOR296W
YOR042W		CUE5
YJL118W		YJL118W
YKL218C		SRY1
YCL016C		DCC1
YNL116W		DMA2
YAL001C		TFC3
YML004C		GLO1
YDR076W		RAD55
YJR047C		ANB1
YDR427W		RPN9
YER115C		SPR6
YGL208W		SIP2
YGL127C		SOH1
YDR111C		ALT2
YIL161W		SMU2
YGL105W		ARC1
YJL050W		MTR4
YIR008C		PRI1
YCR075W-A	Yes	EGO2
YDR243C		PRP28
YBR082C		UBC4
YBL096C	Yes	YBL096C
YBR197C		YBR197C
YJR063W		RPA12
YHR105W		YPT35
YMR081C		ISF1
YPR009W		SUT2
YFR019W		FAB1
YNL292W		PUS4
YNL077W		APJ1
YBR223C		TDP1
YGR006W		PRP18
YPL167C		REV3
YIR012W		SQT1
YPL015C		HST2
YLR223C		IFH1
YDR087C		RRP1
YFR005C		SAD1
YCR020C-A	Yes	MAK31
YLR097C		HRT3
YML058W-A	Yes	HUG1
YPL177C		CUP9
YPR112C		MRD1
YDR016C	Yes	DAD1
YDR500C	Yes	RPL37B
YJR022W	Yes	LSM8
YBR196C		PGI1
YGR256W		GND2
YKL189W		HYM1
YGL246C		RAI1
YNL110C		NOP15
YCR052W		RSC6
YLR272C		YCS4
YNL204C		SPS18
YDL159W-A	Yes	YDL159W-A
YDR075W		PPH3
YOR181W		LAS17
YDL045W-A	Yes	MRP10
YMR131C		RRB1
YGL015C		BIL2
YHR089C		GAR1
YHR140W		YHR140W
YDR228C		PCF11
YDL059C		RAD59
YDR501W		PLM2
YPL067C		HTC1
YHL045W		PXP3
YDL237W		AIM6
YHR047C		AAP1
YLR086W		SMC4
YMR041C		ARA2
YGL071W		AFT1
YMR028W		TAP42
YMR005W		TAF4
YGR066C		GID10
YHR169W		DBP8
YJL006C		CTK2
YPL066W		RGL1
YPL254W		HFI1
YCR020W-B	Yes	HTL1
YKL161C		KDX1
YGL080W		MPC1
YFL033C		RIM15
YMR290C		HAS1
YDR147W		EKI1
YOR069W		VPS5
YGL174W		BUD13
YGR129W		SYF2
YPR102C		RPL11A
YDR370C		DXO1
YER078W-A	Yes	YER078W-A
YHR052W		CIC1
YCL010C		SGF29
YJL088W		ARG3
YOR124C		UBP2
YHR132W-A		IGO2
YDR021W		FAL1
YOR204W		DED1
YGR211W		ZPR1
YLR448W		RPL6B
YOR283W		YOR283W
YCR019W		MAK32
YMR111C		EUC1
YIL129C		TAO3
YOR353C		SOG2
YDR487C		RIB3
YLR277C		YSH1
YOR323C		PRO2
YFL010W-A	Yes	AUA1
YJL025W		RRN7
YKL213C		DOA1
YKL045W		PRI2
YNL261W		ORC5
YLR199C		PBA1
YCL001W-A		YCL001W-A
YHR128W		FUR1
YOR337W		TEA1
YPR089W		YPR089W
YMR263W		SAP30
YDR092W		UBC13
YDL116W		NUP84
YCL014W		BUD3
YOR039W		CKB2
YIL057C		RGI2
YLR154W-C		TAR1
YIL143C		SSL2
YLL054C		YLL054C
YOR164C		GET4
YDR235W		PRP42
YFL003C		MSH4
YMR316W		DIA1
YNR004W		SWM2
YDR328C		SKP1
YLR367W		RPS22B
YER030W		CHZ1
YDR485C		VPS72
YOR221C		MCT1
YMR085W		YMR085W
YMR309C		NIP1
YEL053C		MAK10
YHR019C		DED81
YEL018W		EAF5
YJL053W		PEP8
YPL250C		ATG41
YML058W	Yes	SML1
YBR215W		HPC2
YNL196C		SLZ1
YCL039W		GID7
YDR335W		MSN5
YDR005C		MAF1
YBR076W		ECM8
YJL076W		NET1
YDR047W		HEM12
YNL011C		YNL011C
YDR097C		MSH6
YJL089W		SIP4
YGL227W		VID30
YDR527W		RBA50
YGL036W		VIR1
YNL241C		ZWF1
YEL062W		NPR2
YHR159W		TDA11
YDR101C		ARX1
YGR155W		CYS4
YDL150W		RPC53
YIL054W	Yes	YIL054W
YLR106C		REA1
YIR017C		MET28
YLR224W		UCC1
YOL036W		YOL036W
YMR181C		YMR181C
YDL008W		APC11
YKL082C		RRP14
YOL131W	Yes	YOL131W
YDR098C		GRX3
YMR185W		RTP1
YCL051W		LRE1
YLR394W		CST9
YOR380W		RDR1
YPR005C		HAL1
YMR114C		YMR114C
YDR454C		GUK1
YDR213W		UPC2
YIR042C		YIR042C
YOR373W		NUD1
YBR261C		TAE1
YLR345W		YLR345W
YNL240C		NAR1
YER132C		PMD1
YDR381C-A		COI1
YML098W		TAF13
YPL152W		RRD2
YGL245W		GUS1
YLR457C		NBP1
YDR400W		URH1
YPL267W		ACM1
YGL232W		TAN1
YIL003W		CFD1
YGL134W		PCL10
YGL091C		NBP35
YDR346C		SVF1
YAL013W		DEP1
YNR012W		URK1
YGR040W		KSS1
YJR148W		BAT2
YDL177C		YDL177C
YHR184W		SSP1
YPR086W		SUA7
YER034W		YER034W
YBR151W		APD1
YPR119W		CLB2
YML063W		RPS1B
YGL128C		CWC23
YKR095W		MLP1
YIL150C		MCM10
YLR384C		IKI3
YOL025W		LAG2
YOR208W		PTP2
YGL157W		ARI1
YOR375C		GDH1
YIL092W		YIL092W
YKL211C		TRP3
YJR149W		YJR149W
YIL036W		CST6
YDL219W		DTD1
YFR015C		GSY1
YHR196W		UTP9
YOR308C		SNU66
YLR361C-A	Yes	YLR361C-A
YOL072W		THP1
YBR272C		HSM3
YLR127C		APC2
YNL278W		CAF120
YBR297W		MAL33
YCR106W		RDS1
YMR174C	Yes	PAI3
YCL044C		MGR1
YNL138W		SRV2
YBR112C		CYC8
YDR325W		YCG1
YGR204W		ADE3
YML114C		TAF8
YDR403W		DIT1
YLR449W		FPR4
YOR358W		HAP5
YOR179C		SYC1
YOL124C		TRM11
YOR162C		YRR1
YAL064W	Yes	YAL064W
YLR354C		TAL1
YLL032C		YLL032C
YLR460C		YLR460C
YGR178C		PBP1
YHL007C		STE20
YHR054C		YHR054C
YDL238C		GUD1
YMR048W		CSM3
YMR239C		RNT1
YOR091W		TMA46
YDL103C		QRI1
YOR310C		NOP58
YDL125C		HNT1
YHR065C		RRP3
YER064C		VHR2
YKR092C		SRP40
YBR260C		RGD1
YNL053W		MSG5
YBR186W		PCH2
YKL052C		ASK1
YLR197W		NOP56
YGR126W		YGR126W
YMR038C		CCS1
YBR135W		CKS1
YOR108C-A	Yes	YOR108C-A
YNL003C		PET8
YPL219W		PCL8
YHR082C		KSP1
YMR206W		YMR206W
YOR220W		RCN2
YOL077W-A	Yes	ATP19
YBR175W		SWD3
YGL220W		BOL2
YDR168W		CDC37
YBL071C-B	Yes	YBL071C-B
YDR383C		NKP1
YDR362C		TFC6
YDR317W		HIM1
YGR128C		UTP8
YNL113W		RPC19
YER084W		YER084W
YLR218C		COA4
YMR136W		GAT2
YDR404C		RPB7
YGR159C		NSR1
YKR038C		KAE1
YOR275C		RIM20
YOL013W-A	Yes	YOL013W-A
YLR010C		TEN1
YMR116C		ASC1
YGL172W		NUP49
YBR153W		RIB7
YEL066W		HPA3
YNR046W		TRM112
YDR439W		LRS4
YIR016W		YIR016W
YLR320W		MMS22
YOL067C		RTG1
YMR223W		UBP8
YDR145W		TAF12
YBL068W		PRS4
YDR389W		SAC7
YJR127C		RSF2
YCR038C		BUD5
YKR057W	Yes	RPS21A
YML069W		POB3
YER127W		LCP5
YJR132W		NMD5
YBL024W		NCL1
YMR132C		JLP2
YBR245C		ISW1
YKR072C		SIS2
YDR260C		SWM1
YJR091C		JSN1
YML092C		PRE8
YOR006C		TSR3
YML062C		MFT1
YGL238W		CSE1
YGR005C		TFG2
YLR456W		YLR456W
YCR035C		RRP43
YGL043W		DST1
YKL043W		PHD1
YLR263W		RED1
YJR141W		IPA1
YBL060W		YEL1
YEL023C		YEL023C
YMR027W		YMR027W
YGR095C		RRP46
YMR220W		ERG8
YIL024C		ATG45
YMR049C		ERB1
YFR036W		CDC26
YGR145W		ENP2
YDR505C		PSP1
YPL178W		CBC2
YOR156C		NFI1
YBL097W		BRN1
YIL132C		CSM2
YDR253C		MET32
YOL165C		AAD15
YHR146W		CRP1
YCR015C		CTO1
YDL110C		TMA17
YER010C		YER010C
YMR318C		ADH6
YHR189W		PTH1
YCR053W		THR4
YBR025C		OLA1
YBR155W		CNS1
YMR012W		CLU1
YLR234W		TOP3
YNL161W		CBK1
YJR099W		YUH1
YOR118W		RTC5
YGL096W		TOS8
YBL021C		HAP3
YJR074W		MOG1
YPL237W		SUI3
YBR138C		YBR138C
YER128W		VFA1
YNR031C		SSK2
YPR054W		SMK1
YLR129W		DIP2
YKL190W		CNB1
YCR100C		EMA35
YNL002C		RLP7
YKL075C		AAN1
YPL049C		DIG1
YDR412W		RRP17
YBR166C		TYR1
YDR363W-A	Yes	SEM1
YKL010C		UFD4
YNL141W		AAH1
YOR168W		GLN4
YOL022C		TSR4
YLL008W		DRS1
YLL018C		DPS1
YGR200C		ELP2
YJR039W		MLO127
YKL186C		MTR2
YBR011C		IPP1
YOR261C		RPN8
YBR001C		NTH2
YDR449C		UTP6
YMR080C		NAM7
YNL123W		NMA111
YJR070C		LIA1
YHR072W-A	Yes	NOP10
YIR030C		DCG1
YKL024C		URA6
YGL086W		MAD1
YLR370C		ARC18
YDR071C		PAA1
YLR377C		FBP1
YIL127C		RRT14
YHR112C		YHR112C
YDR469W		SDC1
YEL012W		UBC8
YBL051C		PIN4
YOL141W		PPM2
YDR194W-A	Yes	YDR194W-A
YGL063W		PUS2
YOR155C		ISN1
YPL198W		RPL7B
YJR002W		MPP10
YML035C		AMD1
YMR120C		ADE17
[truncated: 2,987 more rows]
