# Supplementary material for: Creation and validation of a proteome-wide yeast library for protein detection and analysis
Source: J Cell Sci. 2025 Sep 1;138(16):jcs263848. doi: 10.1242/jcs.263848 (PMC12450460; doi:10.1242/jcs.263848)
Supplement: Table S2. Assigned localizations for HA tagged proteins [file joces-138-263848-TableS2.xlsx]

## Sheet: Assigned HA localizations
Table S2. Assigned localizations for HA tagged proteins
ORF	Gene	HA library localizations	GFP library localizations
YAL002W	VPS8	punctate	punctate
YAL005C	SSA1	cytosol	cytosol
YBR161W	CSH1	vacuole,punctate	#N/A
YAL008W	FUN14	ER	ER
YBR162W-A	YSY6	ER	ER
YAL009W	SPO7	ER	ER
YBR164C	ARL1	cytosol	cytosol
YAL014C	SYN8	punctate	punctate
YBR168W	PEX32	ER	punctate
YAL018C	LDS1	punctate	punctate
YBR170C	NPL4	nucleus	cytosol,nucleus
YAL022C	FUN26	vacuole,punctate	punctate,vacuole membrane
YBR171W	SEC66	punctate	ER,punctate
YAL023C	PMT2	ER	ER
YBR172C	SMY2	cytosol	cytosol
YAL026C	DRS2	ER	ER,punctate
YBR183W	YPC1	ER	ER
YAL028W	FRT2	ER	ER
YBR199W	KTR4	vacuole,punctate	punctate,vacuole membrane
YAL030W	SNC1	punctate	punctate,bud
YBR201C-A	MIN7	cytosol	#N/A
YAL035W	FUN12	cytosol	cytosol
YBR201W	DER1	cytosol	#N/A
YDL035C	GPR1	cytosol	punctate
YDL052C	SLC1	ER	ER
YDL054C	MCH1	vacuole membrane	vacuole membrane
YDR177W	UBC1	cytosol	cytosol
YDL058W	USO1	cytosol	punctate
YDR182W	CDC1	vacuole,punctate	punctate
YDL065C	PEX19	cytosol	cytosol,punctate
YDR189W	SLY1	cytosol	cytosol,punctate
YDL072C	YET3	ER	ER
YDR196C	CAB5	cytosol	cytosol
YDL077C	VAM6	vacuole membrane	vacuole membrane
YDR200C	VPS64	ER	ER
YDL078C	MDH3	punctate	punctate
YDR205W	MSC2	ER	ER
YDL089W	NUR1	ER,punctate	punctate,nuclear periphery
YDR211W	GCD6	cytosol	cytosol
YDL091C	UBX3	ER,punctate	ER,punctate
YDR216W	ADR1	cytosol	cytosol
YDL093W	PMT5	ER	ER
YDR218C	SPR28	cytosol	cytosol
YBR204C	LDH1	ER,punctate	ER
YAL042W	ERV46	ER	ER
YBR205W	KTR3	punctate	punctate,vacuole
YNL064C	YDJ1	cytosol	cytosol
YBR207W	FTH1	cytosol	ER
YAL010C	MDM10	mitochondria	mitochondria
YBR210W	ERV15	vacuole	ER
YAL064W-B	YAL064W-B	cytosol	ER
YBR214W	SDS24	cytosol	cytosol
YAL065C	YAL065C	cytosol	cytosol
YBR217W	ATG12	cytosol	cytosol
YAL067C	SEO1	cell periphery	cell periphery
YBR219C	YBR219C	cytosol	#N/A
YAR027W	UIP3	ER,punctate	punctate,vacuole membrane
YBR220C	YBR220C	punctate	punctate
YAR028W	KTD1	vacuole membrane,punctate	punctate,vacuole membrane
YAR031W	PRM9	ER,punctate	ER,punctate
YAR033W	MST28	ER	ER
YBR222C	PCS60	punctate	punctate
YAR042W	SWH1	ER,punctate	punctate
YBR235W	VHC1	vacuole membrane	vacuole membrane
YDL095W	PMT1	nucleus	ER
YDR229W	IVY1	vacuole membrane	punctate,vacuole membrane
YDL099W	BUG1	punctate	punctate
YDR233C	RTN1	cell periphery,bud,ER	cell periphery,ER,bud
YDL100C	GET3	cytosol	cytosol
YDL113C	ATG20	cytosol	punctate
YDR238C	SEC26	punctate	punctate
YDL121C	EXP1	cytosol	ER,punctate
YDR244W	PEX5	cytosol	punctate
YDR245W	MNN10	ER,punctate	ER,punctate
YDR246W	TRS23	cytosol	punctate
YDL122W	UBP1	cytosol	ER
YDR255C	RMD5	nucleus	nucleus
YDR256C	CTA1	punctate	punctate
YMR313C	TGL3	punctate	punctate
YDL128W	VCX1	vacuole membrane	vacuole membrane
YDR265W	PEX10	punctate	punctate
YDL133W	SRF1	cell periphery	cell periphery,vacuole
YDR270W	CCC2	vacuole,punctate	punctate
YBR241C	VVS1	vacuole membrane	vacuole membrane
YBL001C	ECM15	cytosol	cytosol
YBR243C	ALG7	ER	ER
YBR254C	TRS20	cytosol	cytosol,punctate
YBL007C	SLA1	bud neck,bud	punctate,bud neck
YBR255C-A	RCF3	cytosol	#N/A
YBL010C	LAA2	punctate	punctate
YBR255W	MTC4	punctate	punctate
YBL011W	SCT1	ER	ER
YBL020W	RFT1	vacuole,punctate	ER,punctate
YBR265W	TSC10	ER,punctate	ER,punctate
YBL037W	APL3	bud neck	punctate,bud neck
YBR273C	UBX7	ER,punctate	ER,punctate
YBL039W-B	MIN6	punctate	punctate
YBR283C	SSH1	ER	ER
YBL041W	PRE7	cytosol	cytosol,nucleus
YBR287W	YBR287W	ER	ER
YDL135C	RDI1	cytosol	cytosol
YDR275W	TLD1	punctate	punctate
YDL137W	ARF2	cytosol	cytosol
YDL138W	RGT2	cell periphery	cell periphery
YDR281C	PHM6	vacuole	vacuole
YDL142C	CRD1	cytosol	mitochondria
YDR284C	DPP1	vacuole membrane	vacuole membrane
YDL145C	COP1	cytosol	punctate
YDL146W	LDB17	cytosol	punctate,bud neck
YDR294C	DPL1	cytosol	punctate
YDL149W	ATG9	punctate	punctate
YDL161W	ENT1	cytosol	punctate,bud neck
YDR302W	GPI11	ER	ER
YDL180W	AIT1	vacuole membrane	vacuole membrane
YDR307W	PMT7	ER	ER
YDR319C	YFT2	vacuole,punctate	punctate
YDL193W	NUS1	punctate	punctate
YDR320C	SWA2	cytosol	cytosol
YDL194W	SNF3	cell periphery	cell periphery
YDR323C	PEP7	punctate	punctate
YBL050W	SEC17	cytosol	punctate
YBR290W	BSD2	punctate	punctate,vacuole
YBL058W	SHP1	cytosol	cytosol,nucleus
YBR293W	VBA2	ER	ER
YBL059W	IAI11	cytosol	mitochondria
YBL061C	SKT5	bud neck,bud	bud neck
YBL069W	AST1	cytosol	punctate
YBL078C	ATG8	punctate	cytosol,punctate
YBR294W	SUL1	vacuole	ER
YBL082C	ALG3	ER	ER
YKL176C	LST4	cytosol	cytosol
YBL089W	AVT5	punctate	punctate
YBR296C	PHO89	ER	ER
YBL091C-A	SCS22	ER	cytosol
YBR298C	MAL31	cell periphery,ER,vacuole	cell periphery,ER
YBR301W	PAU24	cytosol	cytosol,nucleus
YBL101C	ECM21	cytosol	cytosol
YBR302C	COS2	vacuole	vacuole
YCL001W	RER1	punctate	punctate
YDL195W	SEC31	punctate	punctate
YDR326C	YSP2	cell periphery,punctate	cell periphery,punctate
YDL199C	YDL199C	vacuole membrane	vacuole membrane
YDR329C	PEX3	punctate	punctate
YDL204W	RTN2	cell periphery	cell periphery
YDR338C	YDR338C	vacuole membrane	vacuole membrane
YDL206W	YCX1	vacuole membrane	vacuole membrane
YDR342C	HXT7	cell periphery	cell periphery
YDR343C	HXT6	cell periphery,Vacuole	cell periphery
YDL211C	YDL211C	cytosol	cytosol
YDR345C	HXT3	cell periphery	cell periphery
YDL212W	SHR3	ER	ER
YDR351W	SBE2	punctate	punctate
YDL222C	FMP45	vacuole	cell periphery,punctate
YGL169W	SUA5	cytosol	cytosol
YDL225W	SHS1	bud neck	bud neck
YDR356W	SPC110	nucleus	punctate,nucleus
YDL226C	GCS1	cytosol	cytosol,punctate
YDR358W	GGA1	cytosol	#N/A
YDL231C	BRE4	ER	cell periphery,ER
YDR366C	MOR1	cytosol	#N/A
YBL105C	PKC1	bud neck	bud neck
YCL002C	YCL002C	cytosol	cytosol,nucleus
YBL106C	SRO77	bud	punctate,bud neck
YBR002C	RER2	ER,punctate	ER,punctate
YBR004C	GPI18	ER	ER
YCL008C	STP22	cytosol	cytosol,punctate
YBR005W	RCR1	cytosol	ER
YCL025C	AGP1	ER	ER
YBR008C	FLR1	cell periphery	cell periphery
YCL027W	FUS1	cytosol	ER
YBR021W	FUR4	vacuole	cell periphery,vacuole
YCL029C	BIK1	punctate	punctate
YCL034W	LSB5	cytosol	cytosol
YCL038C	ATG22	vacuole membrane	vacuole membrane
YBR023C	CHS3	ER	ER
YBR029C	CDS1	ER	ER
YCL052C	PBN1	cytosol	ER,punctate
YCL055W	KAR4	cytosol	cytosol
YDL234C	GYP7	cytosol	cytosol,punctate
YDR371W	CTS2	vacuole membrane	cytosol
YDL241W	YDL241W	cytosol	cytosol
YDR372C	VPS74	cytosol	punctate
YDL245C	HXT15	cell periphery	cell periphery
YDL247W	MPH2	cell periphery,punctate	cell periphery,punctate
YDR380W	ARO10	cytosol	cytosol
YDL248W	COS7	cytosol	vacuole
YDR384C	ATO3	cell periphery,vacuole,bud	cell periphery,punctate
YDR003W	RCR2	vacuole membrane	vacuole membrane
YNL026W	SAM50	mitochondria	mitochondria
YDR011W	SNQ2	cell periphery	cell periphery
YDR387C	CIN10	vacuole membrane	vacuole membrane
YDR018C	MLG1	ER	ER
YDR022C	ATG31	cytosol	cytosol,punctate
YDR406W	PDR15	cell periphery	cell periphery
YDR027C	VPS54	punctate	punctate
YDR407C	TRS120	punctate	punctate
YDR410C	STE14	ER,punctate	ER,punctate
YDR034C-A	YDR034C-A	cytosol	#N/A
YDR411C	DFM1	ER	ER
YBR038W	CHS2	ER,punctate	punctate,vacuole
YCL056C	PEX34	punctate,bud	punctate
YBR040W	FIG1	vacuole	vacuole
YCL058C	FYV5	cytosol	Blank
YBR041W	FAT1	punctate,vacuole	cell periphery,ER,punctate
YCL063W	VAC17	cytosol	cytosol,punctate
YBR042C	CST26	ER	ER
YCL069W	VBA3	ER	ER
YBR043C	QDR3	cell periphery,vacuole	cell periphery
YCL073C	GEX1	cell periphery,vacuole	cell periphery
YBR054W	YRO2	ER	ER
YCR002C	CDC10	bud neck	bud neck
YBR056W	MRX18	cytosol	cytosol
YCR004C	YCP4	cell periphery,punctate	cell periphery
YBR058C-A	TSC3	ER	ER
YCR005C	CIT2	punctate	punctate
YBR059C	AKL1	cytosol	cytosol,punctate,bud neck
YCR007C	DFP3	vacuole,punctate	cell periphery,vacuole
YNL055c	POR1	mitochondria	cytosol,punctate
YCR009C	RVS161	cytosol	cytosol,punctate
YCR010C	ADY2	vacuole	cell periphery,vacuole
YCR017C	CWH43	ER	ER
YDR034W-B	CPP3	cell periphery	cell periphery
YGL010W	MPO1	ER	ER
YDR038C	ENA5	cell periphery,vacuole	cell periphery,vacuole
YDR424C	DYN2	ER	punctate,nuclear periphery
YDR434W	GPI17	ER	ER
YDR039C	ENA2	cell periphery,vacuole	cell periphery,vacuole
YDR437W	GPI19	cytosol	ER
YDR040C	ENA1	cytosol	cell periphery,vacuole
YDR046C	BAP3	ER,vacuole	ER
YBR180W	DTR1	cell periphery	cell periphery
YBR179c	FZO1	mitochondria	mitochondria
YDR438W	THI74	ER,vacuole	vacuole
YDR062W	LCB2	ER,punctate	ER
YDR452W	PPN1	vacuole	vacuole
YDR069C	DOA4	cytosol	punctate
YDR456W	NHX1	ER	ER
YDR458C	HEH2	nuclear periphery	nuclear periphery
YDR459C	PFA5	cell periphery	cell periphery
YBR070C	ALG14	punctate	punctate
YCR021C	HSP30	cytosol	ER
YBR074W	PFF1	punctate	punctate,vacuole membrane
YBR077C	SLM4	cytosol	vacuole membrane
YCL021W-A	YCL021W-A	vacuole	vacuole
YGR049W	SCM4	mitochondria	mitochondria
YCR024C-B	YCR024C-B	cytosol	#N/A
YBR080C	SEC18	cytosol	cytosol,punctate
YCR026C	NPP1	punctate	punctate
YBR090C	YBR090C	cytosol	punctate
YCR027C	RHB1	cytosol	cytosol
YBR230C	OM14	mitochondria	cytosol
YCR028C	FEN2	vacuole	cell periphery,vacuole
YBR096W	YBR096W	punctate	punctate
YBR097W	VPS15	cytosol	punctate,vacuole membrane
YCR037C	PHO87	cell periphery,bud	cell periphery
YBR102C	EXO84	bud neck,nucleus	bud neck,nucleus
YCR043C	YCR043C	cytosol	cytosol
YCR048W	ARE1	ER	ER
YBR106W	SND3	ER	ER
YCR067C	SED4	ER,punctate	ER,punctate
YDR084C	TVP23	punctate	punctate
YDR461W	MFA1	cytosol	ER
YDR086C	SSS1	ER	ER
YDR468C	TLG1	punctate	punctate
YDR089W	VTC5	vacuole membrane	vacuole membrane
YDR472W	TRS31	cytosol	cytosol,punctate
YDR090C	ILT1	cytosol	ER
YDR476C	YDR476C	ER	ER
YDR093W	DNF2	cell periphery,bud	cell periphery,ER,bud neck
YDR479C	PEX29	punctate,bud	ER
YDR100W	TVP15	punctate	punctate
YDR481C	PHO8	vacuole membrane	vacuole membrane
YDR483W	KRE2	vacuole	punctate,vacuole membrane
YDR108W	TRS85	cytosol	cytosol
YDR484W	VPS52	cytosol	cytosol,punctate
YDR490C	PKH1	cytosol	cytosol,punctate
YDR492W	IZH1	ER	ER
YDR495C	VPS3	cytosol	punctate
YBR109C	CMD1	bud neck,bud	bud,bud neck
YCR068W	ATG15	punctate	ER
YCR075C	ERS1	cytosol	#N/A
YGR217W	CCH1	cytosol	ER
YBR110W	ALG1	punctate	punctate
YCR094W	CDC50	ER	ER,punctate
YBR126W-A	MEO1	ER	ER
YCR098C	GIT1	cell periphery,ER	cell periphery,vacuole
YBR127C	VMA2	vacuole membrane	punctate,vacuole membrane
YDL001W	RMD1	vacuole membrane	vacuole membrane
YBR128C	ATG14	cytosol	vacuole membrane
YDL009C	YDL009C	cytosol	cytosol
YBR131W	CCZ1	cytosol	cytosol,punctate
YDL012C	YDL012C	cell periphery,bud	cell periphery,bud
YBR132C	AGP2	ER	ER
YDL015C	TSC13	ER	ER,punctate
YBR147W	RTC2	cytosol	#N/A
YDL019C	OSH2	cell periphery,bud neck	cell periphery,punctate,bud
YBR150C	TBS1	cytosol	nucleus
YDL022C-A	YDL022C-A	cytosol	cytosol
YDR119W	VBA4	vacuole membrane	vacuole membrane
YDR498C	SEC20	ER	ER
YDR126W	SWF1	cytosol	ER
YDR503C	LPP1	vacuole,punctate	punctate
YDR135C	YCF1	cytosol	punctate
YDR504C	SPG3	ER	ER
YDR137W	RGP1	cytosol	punctate
YDR508C	GNP1	vacuole,punctate	ER
YDR141C	DOP1	cytosol	cytosol,punctate
YDR513W	GRX2	cytosol	punctate,nucleus
YDR142C	PEX7	punctate	punctate
YDR522C	SPS2	cytosol	cytosol
YDR153C	ENT5	cytosol	punctate
YDR524C	AGE1	cytosol	punctate
YDR160W	SSY1	ER	ER
YDR525W-A	SNA2	vacuole membrane	vacuole membrane
YDR164C	SEC1	cytosol	cytosol,bud neck
YDR536W	STL1	cell periphery	cell periphery,vacuole
YDR166C	SEC5	bud	cytosol,bud
YEL013W	VAC8	cytosol	cytosol,vacuole membrane
YDR170C	SEC7	punctate	punctate
YEL016C	NPP2	ER	ER
YEL017C-A	PMP2	vacuole,punctate	punctate,vacuole membrane
YGL037C	PNC1	punctate	punctate
YEL020C	PXP1	punctate	punctate
YGL038C	OCH1	punctate	punctate
YEL022W	GEA2	cytosol	punctate
YGL041C-B	YGL041C-B	cytosol	ER
YEL025C	YEL025C	nucleus	nucleus
YGL045W	RIM8	cytosol	cytosol
YEL027W	VMA3	vacuole membrane	cell periphery
YGL047W	ALG13	cytosol	cytosol
YEL031W	SPF1	ER	ER
YGL051W	MST27	ER	ER,punctate
YEL033W	MTC7	cytosol	#N/A
YGL053W	PRM8	ER	ER,punctate
YEL036C	ANP1	punctate,ER	punctate
YGL054C	ERV14	ER	cell periphery,ER,punctate
YEL048C	TCA17	cytosol	cytosol,punctate
YGL055W	OLE1	ER	ER
YGL065C	ALG2	ER	ER
YGL067W	NPY1	cytosol	cytosol,punctate
YGL075C	MPS2	ER,punctate	ER
YGR149W	GPC1	ER,cell periphery,punctate	ER,cell periphery,bud
YGR152C	RSR1	ER,cell periphery	cell periphery,ER
YGR154C	GTO1	nucleus	cytosol,punctate
YHR175W	CTR2	ER	ER
YGR157W	CHO2	ER,bud	ER,bud
YHR175W-A	YHR175W-A	cytosol	#N/A
YGR163W	GTR2	cytosol	vacuole membrane
YHR176W	FMO1	cytosol	cytosol
YGR166W	TRS65	nucleus	punctate
YHR181W	SVP26	cytosol	ER,punctate
YGR167W	CLC1	punctate	punctate
YHR186C	KOG1	cytosol	cytosol,punctate,vacuole membrane
YGR168C	PEX35	punctate	punctate
YHR190W	ERG9	ER	ER
YHR192W	LNP1	ER	ER
YGR175C	ERG1	ER,punctate	ER,punctate
YGR177C	ATF2	ER	ER
YHR213W-A	YHR213W-A	cytosol	#N/A
YEL065W	SIT1	punctate	vacuole
YGL077C	HNM1	cell periphery	ER,vacuole
YEL069C	HXT13	ER	ER
YGL082W	YGL082W	cell periphery	cell periphery
YER001W	MNN1	punctate	ER,punctate
YGL083W	SCY1	cytosol	cytosol
YGL084C	GUP1	ER,punctate	ER
YER006W	NUG1	nucleus	nucleus
YGL095C	VPS45	cytosol	cytosol,punctate
YER008C	SEC3	bud,bud neck	cytosol,bud
YGL098W	USE1	ER	ER
YER014W	HEM14	mitochondria,punctate	mitochondria
YGL099W	LSG1	cytosol	cytosol
YER015W	FAA2	punctate	punctate
YGL104C	VPS73	punctate	punctate,vacuole membrane
YOR180C	DCI1	punctate	punctate
YER019W	ISC1	ER,cell periphery	cell periphery,ER
YER020W	GPA2	cytosol	cytosol
YGL108C	YGL108C	cytosol	cytosol
YER025W	GCD11	cytosol	cytosol
YGL114W	YGL114W	vacuole membrane	ER,vacuole membrane
YHR214C-D	YHR214C-D	cytosol	nucleus
YGR197C	SNG1	cell periphery	cell periphery,punctate
YHR214C-E	YHR214C-E	cytosol	#N/A
YGR198W	YPP1	nucleus	cytosol,nucleus
YIL004C	BET1	punctate	punctate
YGR199W	PMT6	ER	ER
YIL009C-A	EST3	cytosol	cytosol
YGR202C	PCT1	nuclear periphery	nuclear periphery
YIL013C	PDR11	cell periphery	cell periphery
YIL016W	SNL1	cytosol	punctate
YIL023C	YKE4	ER	ER
YGR213C	RTA1	ER	ER
YGR216C	GPI1	cytosol	ER
YIL037C	PRM2	vacuole membrane,punctate,bud	punctate,bud neck
YGR221C	TOS2	bud	cytosol,bud
YIL039W	TED1	ER	ER
YGR223C	HSV2	cytosol	punctate,vacuole membrane
YIL040W	APQ12	ER	ER
YGL115W	SNF4	cytosol	cytosol
YER031C	YPT31	bud,punctate	punctate,bud
YNL130C	CPT1	vacuole,ER	ER
YER039C	HVG1	cytosol	ER
YGL137W	SEC27	punctate	punctate
YER039C-A	YER039C-A	cytosol	#N/A
YGL140C	YGL140C	ER	cell periphery,ER
YER044C	ERG28	cytosol	ER
YGL142C	GPI10	ER	ER
YER053C-A	YER053C-A	cytosol	vacuole
YGL145W	TIP20	cytosol	cytosol
YGL146C	RRT6	cytosol	#N/A
YER060W	FCY21	cell periphery	cell periphery
YGL153W	PEX14	punctate	punctate
YER060W-A	FCY22	cell periphery	cell periphery,vacuole
YER072W	VTC1	vacuole membrane	vacuole membrane
YGL160W	AIM14	ER	ER
YOR165W	SEY1	cell periphery,ER,bud	cytosol,ER,bud
YGL161C	YIP5	punctate	punctate
YIL041W	GVP36	cytosol	cytosol
YGR227W	DIE2	ER	cell periphery,ER
YIL043C	CBR1	cytosol	cytosol,nucleus
YGR233C	PHO81	cytosol	cytosol
YIL044C	AGE2	cytosol	cytosol,punctate
YGR236C	SPG1	ER	ER,punctate
YGR239C	PEX21	cytosol	cytosol,nucleus
YIL047C	SYG1	vacuole membrane	vacuole membrane
YGR241C	YAP1802	nucleus	punctate,bud
YIL048W	NEO1	punctate	punctate
YGR247W	CPD1	cytosol	punctate
YIL049W	DFG10	cytosol	vacuole
YGR254W	ENO1	cytosol	cytosol
YIL067C	YIL067C	punctate	punctate
YGR260W	TNA1	cell periphery	cell periphery,vacuole
YIL068C	SEC6	Bud neck	bud neck
YGR261C	APL6	cytosol	cytosol,punctate
YIL076W	SEC28	punctate	punctate
YGR263C	SAY1	cell periphery,punctate,ER	cell periphery,ER,punctate
YIL085C	KTR7	punctate,ER	ER,punctate
YGR270W	YTA7	nucleus	nucleus
YIL088C	AVT7	vacuole membrane	vacuole membrane
YER083C	GET2	cell periphery,ER	ER
YGL167C	PMR1	punctate	punctate
YER087C-B	SBH1	ER	ER
YGL168W	HUR1	cytosol	#N/A
YER093C	TSC11	cytosol	cytosol
YER093C-A	AIM11	punctate	punctate,mitochondria
YER094C	PUP3	cytosol	nucleus
YER100W	UBC6	ER	ER
YGL180W	ATG1	cytosol	cytosol
YER118C	SHO1	cell periphery,bud,ER	cell periphery,ER,bud neck
YGL184C	STR3	punctate	punctate
YER119C	AVT6	vacuole membrane	vacuole membrane
YGL186C	TPN1	vacuole	vacuole
YER120W	SCS2	ER	ER
YGL194C-A	YGL194C-A	ER	ER,punctate
YGL198W	YIP4	punctate,ER	punctate
YER123W	YCK3	vacuole membrane	vacuole membrane
YGL204C	YGL204C	cytosol	ER
YER125W	RSP5	punctate	cytosol,punctate
YGL205W	POX1	punctate	punctate
YGR281W	YOR1	cell periphery	cell periphery
YIL089W	YIL089W	punctate	punctate,vacuole
YGR284C	ERV29	punctate,ER	ER,punctate
YIL090W	ICE2	ER	ER
YGR289C	MAL11	punctate	cell periphery,vacuole
YIL095W	PRK1	cytosol	punctate,bud neck
YNL070W	TOM7	mitochondria	mitochondria
YIL102C-A	YIL102C-A	ER	ER
YGR295C	COS6	cytosol	vacuole
YIL105C	SLM1	cell periphery,punctate	cell periphery,punctate
YHL002W	HSE1	cytosol	cytosol,punctate
YIL109C	SEC24	cytosol	punctate
YHL003C	LAG1	ER	cell periphery,ER,punctate
YIL117C	PRM5	cytosol	Blank
YHL008C	YHL008C	cytosol	punctate
YIL120W	QDR1	cell periphery,ER	cell periphery,ER
YHL016C	DUR3	ER	cell periphery,ER
YHL020C	OPI1	nuclear periphery	nuclear periphery
YIL134C-A	YIL134C-A	cytosol	#N/A
YHL026C	YHL026C	cell periphery	cell periphery
YIL134W	FLX1	mitochondria	mitochondria
YER129W	SAK1	cytosol	cytosol
YGL206C	CHC1	punctate	punctate
YER140W	EMP65	ER	ER
YGL210W	YPT32	punctate,bud	punctate,bud neck
YER145C	FTR1	cytosol	ER
YGL212W	VAM7	cytosol	vacuole membrane
YER151C	UBP3	cytosol	cytosol
YGL223C	COG1	cytosol	cytosol
YER157W	COG3	cytosol	cytosol,punctate
YGL225W	VRG4	punctate	punctate
YER166W	DNF1	ER,bud	ER,punctate,bud
YER184C	TOG1	nucleus	nucleus
YGL230C	YGL230C	ER	cytosol,ER
YGL233W	SEC15	bud	bud neck
YER185W	PUG1	ER	ER
YGL247W	BRR6	ER	cell periphery,ER,punctate
YFL004W	VTC2	vacuole membrane,ER	vacuole membrane
YGL255W	ZRT1	ER	ER,nuclear periphery
YFL005W	SEC4	bud	punctate,bud neck
YGL257C	MNT2	vacuole membrane	vacuole mambrane
YHL031C	GOS1	punctate	punctate
YIL147C	SLN1	cell periphery	cell periphery
YHL035C	VMR1	cytosol	#N/A
YIL158W	AIM20	cytosol	punctate
YHL036W	MUP3	cytosol	vacuole
YIL160C	POT1	punctate	punctate
YIL166C	SOA1	cell periphery,punctate	cell periphery,vacuole
YHL043W	ECM34	cytosol	cytosol
YIR004W	DJP1	bud	vacuole membrane,bud neck
YHL044W	DFP4	punctate	#N/A
YHL047C	ARN2	cytosol	vacuole
YIR006C	PAN1	cytosol	punctate,bud neck
YHL048W	COS8	vacuole	vacuole
YIR007W	EGH1	cytosol	cytosol,bud neck
YHR001W	OSH7	cytosol	cytosol
YIR014W	VLD1	cytosol	ER
YHR004C	NEM1	punctate	punctate
YIR020C	YIR020C	cytosol	#N/A
YHR007C	ERG11	ER	ER
YIR028W	DAL4	vacuole	vacuole
YHR007C-A	YHR007C-A	cytosol	Blank
YIR031C	DAL7	cytosol	cytosol
YFL011W	HXT10	cell periphery,punctate	cell periphery,vacuole
YGL263W	COS12	vacuole	punctate,vacuole
YFL025C	BST1	cytosol	ER
YGR004W	PEX31	cell periphery,ER	cell periphery,ER,punctate
YFL026W	STE2	cytosol	#N/A
YGR009C	SEC9	cytosol	cytosol,bud neck
YFL030W	AGX1	cytosol	cytosol
YGR016W	YGR016W	ER	ER
YFL034W	MIL1	punctate	cytosol,punctate
YGR020C	VMA7	cytosol	vacuole membrane
YFL037W	TUB2	punctate	punctate
YGR026W	YGR026W	cell periphery,ER,bud	cell periphery,ER
YFL038C	YPT1	punctate	punctate
YGR031C-A	NAG1	cytosol	mitochondria
YNL044W	YIP3	punctate	punctate
YFL040W	YFL040W	cytosol	vacuole
YGR036C	CAX4	ER	ER
YFL042C	LAM5	punctate,ER,bud	ER,punctate
YFL046W	FMP32	cytosol	punctate,mitochondria
YGR038W	ORM1	ER	ER
YFL050C	ALR2	cell periphery	cell periphery,punctate
YGR041W	BUD9	bud	bud neck
YHR016C	YSC84	cytosol	cytosol
YIR032C	DAL3	cytosol	cytosol
YHR021W-A	ECM12	cytosol	#N/A
YIR033W	MGA2	ER	ER
YIR034C	LYS1	punctate	punctate
YHR028C	DAP2	vacuole membrane	vacuole membrane
YIR037W	HYR1	cytosol	cytosol
YHR030C	SLT2	cytosol	cytosol,nucleus
YHR032W	ERC1	cytosol	#N/A
YHR036W	BRL1	ER	ER
YHR039C	MSC7	cytosol	ER,punctate,bud neck
YHR039C-A	VMA10	vacuole membrane	vacuole membrane
YJR117W	STE24	ER	ER
YHR048W	YHK8	cell periphery	cell periphery
YJL005W	CYR1	cytosol	cytosol
YJL012C	VTC4	vacuole membrane	cell periphery,vacuole membrane
YHR053C	CUP1-1	cytosol	cytosol
YJL019W	MPS3	nuclear periphery	punctate,nuclear periphery
YFL054C	AQY3	cell periphery	cell periphery,punctate
YGR048W	UFD1	nucleus	cytosol,nucleus
YFL055W	AGP3	cytosol	ER
YGR055W	MUP1	cytosol	cell periphery,vacuole
YFL062W	COS4	vacuole	punctate,vacuole
YGR057C	LST7	cytosol	cytosol
YFL066C	YFL066C	nucleus	punctate,nucleus
YGR058W	PEF1	nucleus,punctate	punctate,nucleus
YFL068W	YFL068W	cytosol	cytosol
YGR059W	SPR3	cytosol	cytosol
YOR103C	OST2	ER	ER
YFR006W	YFR006W	cytosol	punctate
YGR065C	VHT1	cell periphery	cell periphery
YFR008W	FAR7	cytosol	cytosol
YGR068C	ART5	cytosol	cytosol
YML123C	PHO84	ER	ER
YGR077C	PEX8	punctate	punctate
YFR021W	ATG18	cytosol	punctate,vacuole membrane
YFR022W	ROG3	cytosol	cytosol
YFR032C-B	MIN10	cytosol	#N/A
YHR055C	CUP1-2	cytosol	cytosol
YJL024C	APS3	cytosol	cytosol,punctate
YHR060W	VMA22	nucleus	cytosol,nucleus
YJL028W	YJL028W	punctate	punctate
YHR072W	ERG7	punctate	punctate
YJL029C	VPS53	punctate	cytosol,punctate
YHR073W	OSH3	cytosol	cytosol
YJL031C	BET4	nucleus	cytosol
YHR092C	HXT4	cell periphery,punctate	cell periphery
YJL036W	SNX4	cytosol	cytosol,punctate
YHR094C	HXT1	cell periphery	cell periphery
YJL038C	LOH1	cytosol	cytosol
YHR096C	HXT5	cell periphery	cell periphery
YJL044C	GYP6	punctate	cytosol,punctate
YJL052W	TDH1	cytosol	cytosol
YJL058C	BIT61	nucleus	cytosol,cell periphery
YJL059W	YHC3	cytosol	punctate
YHR108W	GGA2	cytosol	punctate
YFR035C	YFR035C	cytosol	#N/A
YGR105W	VMA21	ER	ER
YGR120C	COG2	cytosol	cytosol
YGR125W	VSB1	vacuole membrane	vacuole membrane
YFR042W	KEG1	ER	ER
YGL008C	PMA1	cytosol	cytosol
YFR048W	RMD8	cytosol	vacuole membrane
YGR131W	FHN1	cell periphery,bud	cell periphery,punctate
YFR051C	RET2	punctate	punctate
YGR133W	PEX4	punctate	punctate
YGL001C	ERG26	ER	ER
YGR134W	CAF130	cytosol	cytosol
YGL005C	COG7	cytosol	cytosol
YGR138C	TPO2	cell periphery	cell periphery
YGL006W	PMC1	vacuole membrane	vacuole membrane
YGR141W	VPS62	cytosol	ER
YGL012W	ERG4	ER	ER
YGR143W	SKN1	cytosol	punctate
YGL022W	STT3	ER	ER
YGR144W	THI4	punctate	cytosol
YHR114W	BZZ1	cytosol	cytosol,punctate,bud neck
YJL080C	SCP160	ER	cytosol,vacuole membrane
YHR123W	EPT1	vacuole,punctate	ER,punctate
YJL084C	ALY2	cytosol	cytosol
YHR131C	YHR131C	cytosol	cytosol
YJL085W	EXO70	cytosol	cytosol,bud neck
YHR133C	NSG1	ER	ER
YJL093C	TOK1	cell periphery	cell periphery
YHR135C	YCK1	cell periphery	cell periphery
YJL094C	KHA1	cytosol	ER
YHR142W	CHS7	cytosol	ER
YJL095W	BCK1	bud neck	bud neck
YHR149C	SKG6	cytosol	cytosol,ER
YJL097W	PHS1	ER	ER
YHR150W	PEX28	bud	cytosol
YJL099W	CHS6	cytosol	cytosol,punctate
YHR155W	LAM1	cytosol	cytosol
YJL100W	LSB6	vacuole membrane	vacuole membrane
YHR160C	PEX18	cytosol	punctate
YJL108C	PRM10	ER	ER
YHR161C	YAP1801	cytosol	punctate,bud neck
YJL112W	MDV1	mitochondria,punctate	punctate,mitochondria
YHR171W	ATG7	cytosol	cytosol
YJL117W	PHO86	ER	ER
YJL123C	MTC1	punctate	punctate
YKL146W	AVT3	vacuole membrane	vacuole membrane
YJL127C-B	MCO6	punctate	punctate,mitochondria
YKL157W	APE2	nucleus	Blank
YJL129C	TRK1	cell periphery	cell periphery,punctate
YKL165C	MCD4	ER	ER
YKL173W	SNU114	cytosol	cytosol,nucleus
YJL139C	YUR1	cytosol	ER
YKL174C	TPO5	ER,punctate	ER
YJL145W	SFH5	cytosol	cell periphery,punctate
YKL175W	ZRT3	ER	ER
YJL091C	GWT1	ER	ER
YKL178C	STE3	cytosol	ER
YNL131w	TOM22	mitochondria	mitochondria
YKL179C	COY1	punctate	punctate
YJL163C	YJL163C	vacuole membrane	vacuole membrane
YKL183C-A	YKL183C-A	cytosol	#N/A
YBR086C	IST2	cell periphery	cell periphery,punctate
YKL187C	FAT3	cell periphery	cell periphery
YJL170C	ASG7	vacuole	punctate,vacuole
YKL188C	PXA2	punctate	punctate
YJL172W	CPS1	vacuole membrane	vacuole
YKL196C	YKT6	cytosol	cytosol
YLR081W	GAL2	cell periphery	cell periphery
YLR088W	GAA1	ER	ER
YLR092W	SUL2	cytosol	#N/A
YML047C	PRM6	vacuole	vacuole
YLR093C	NYV1	vacuole membrane	vacuole membrane
YML048W	GSF2	ER	ER
YLR100W	ERG27	ER,punctate	ER,punctate
YML052W	SUR7	cell periphery,punctate	cell periphery,punctate
YLR109W	AHP1	cytosol	cytosol
YML054C	CYB2	nucleus	cytosol,nucleus
YLR114C	AVL9	bud	punctate,bud neck
YML055W	SPC2	ER	ER
YLR119W	SRN2	nucleus	nucleus
YML059C	NTE1	bud,punctate	punctate,bud
YOL009C	MDM12	cytosol	cytosol,punctate
YML064C	TEM1	punctate	cytosol,punctate
YLR130C	ZRT2	ER	ER
YLR138W	NHA1	ER	ER
YML067C	ERV41	ER,punctate	cytosol,punctate
YJL183W	MNN11	vacuole	ER,punctate
YKL197C	PEX1	cytosol	cytosol
YJL185C	ATG36	cytosol	punctate
YMR134W	ERG29	ER	ER
YJL193W	YJL193W	vacuole	punctate
YDR517W	GRH1	cytosol	cytosol
YJL194W	CDC6	nucleus	nucleus
YMR029C	FAR8	cytosol	Blank
YJL196C	ELO1	ER	ER
YKL209C	STE6	vacuole	vacuole
YJL198W	PHO90	cytosol	cell periphery,punctate
YKL212W	SAC1	ER	ER
YJL204C	RCY1	bud	punctate,bud
YKL217W	JEN1	vacuole	cell periphery,vacuole
YJL205C	NCE101	cytosol	cytosol,nucleus
YKL219W	COS9	vacuole	ER
YJL207C	LAA1	punctate	punctate
YJL210W	PEX2	cytosol	cytosol,punctate
YJL212C	OPT1	cell periphery	cell periphery,punctate
YKL221W	MCH2	cell periphery	cell periphery
YJL214W	HXT8	cell periphery	cell periphery,vacuole membrane
YKR001C	VPS1	cytosol	cytosol,punctate
YLR145W	RMP1	nucleus	nucleus
YML071C	COG8	cytosol	cytosol,punctate
YLR148W	PEP3	punctate	punctate
YJL001W	PRE3	nucleus	cytosol
YLR151C	PCD1	cytosol	cytosol
YML075C	HMG1	ER	ER,nuclear periphery
YLR152C	YLR152C	ER	ER
YML077W	BET5	punctate	cytosol,punctate
YLR154C-G	YLR154C-G	cytosol	#N/A
YML081W	TDA9	nucleus	nucleus
YML085C	TUB1	punctate	punctate
YML087C	AIM33	cytosol	#N/A
YLR166C	SEC10	bud	cytosol,bud
YML097C	VPS9	cytosol	cytosol,punctate
YLR170C	APS1	cytosol	punctate
YML101C	CUE4	cytosol	nucleus
YLR173W	TAG1	vacuole membrane	vacuole membrane
YML104C	MDM1	ER	cell periphery,punctate
YLR191W	PEX13	punctate	punctate
YML115C	VAN1	vacuole	punctate
YLR206W	ENT2	cytosol	punctate
YML116W	ATR1	cell periphery	cell periphery
YJL219W	HXT9	cell periphery	cell periphery,ER
YKR007W	MEH1	cytosol	cytosol
YOL026c	MIM1	mitochondria	mitochondria
YKR009C	FOX2	punctate	punctate
YKR014C	YPT52	punctate	punctate,vacuole membrane
YJR001W	AVT1	vacuole membrane	vacuole membrane
YKR020W	VPS51	punctate	cytosol,punctate
YJR005W	APL1	nucleus	punctate,bud neck,nucleus
YKR021W	ALY1	cytosol	cytosol
YJR009C	TDH2	nucleus	cytosol,nucleus
YKR022C	NTR2	cytosol	cytosol
YJR010C-A	SPC1	ER	ER
YKR026C	GCN3	cytosol	cytosol
YJR013W	GPI14	ER	ER
YKR027W	BCH2	cytosol	punctate
YJR015W	YJR015W	ER	ER
YKR030W	GMH1	punctate	punctate
YJR019C	TES1	punctate	punctate
YJR031C	GEA1	punctate	punctate
YKR036C	CAF4	mitochondria,punctate	mitochondria
YJR040W	GEF1	punctate	punctate
YKR039W	GAP1	ER	ER
YLR208W	SEC13	punctate	ER,punctate
YLR212C	TUB4	nucleus,punctate	punctate
YML121W	GTR1	cytosol	cytosol,vacuole membrane
YLR220W	CCC1	vacuole membrane	vacuole membrane
YML124C	TUB3	punctate	punctate
YLR229C	CDC42	ER	cell periphery,vacuole membrane
YML125C	PGA3	ER	ER
YLR237W	THI7	cytosol	cell periphery,ER
YML131W	YML131W	cytosol	cytosol
YLR238W	FAR10	ER	ER,punctate
YML132W	COS3	vacuole	vacuole
YLR240W	VPS34	cytosol	cytosol,punctate
YMR010W	ANY1	ER	ER
YLR241W	CSC1	ER	ER
YMR011W	HXT2	cell periphery,vacuole	cell periphery,vacuole
YLR242C	ARV1	ER	ER
YMR013C	SEC59	ER	ER
YMR015C	ERG5	ER	ER
YLR251W	SYM1	punctate	mitochondria
YMR018W	PEX9	cytosol	cytosol,punctate
YLR260W	LCB5	cytosol	Blank
YMR019W	STB4	cytosol	#N/A
YKR046C	PLN1	punctate	punctate
YJR044C	VPS55	vacuole	punctate,vacuole membrane
YKR050W	TRK2	cell periphery	cell periphery
YJR054W	KCH1	vacuole	punctate
YJR058C	APS2	nucleus	punctate,bud neck,nucleus
YJR066W	TOR1	punctate	cytosol,punctate,vacuole membrane
YKR051W	HFL1	cytosol	#N/A
YJR073C	OPI3	cytosol	ER,punctate
YKR053C	YSR3	vacuole	punctate
YJR076C	CDC11	bud neck	bud neck
YKR055W	RHO4	nucleus	cell periphery,ER,bud neck
YJR086W	STE18	cell periphery	cell periphery,punctate
YKR067W	GPT2	ER	ER
YJR088C	EMC2	nucleus	ER
YKR068C	BET3	cytosol	cytosol,punctate
YJR102C	VPS25	cytosol	cytosol
YKR084C	HBS1	cytosol	cytosol
YJR106W	ECM27	ER	ER
YKR088C	TVP38	punctate	punctate
YLR262C	YPT6	punctate	punctate
YMR022W	UBC7	cytosol	cytosol,ER
YLR265C	NEJ1	nucleus	nucleus
YMR023C	MSS1	cytosol	Blank
YLR268W	SEC22	ER	ER
YMR026C	PEX12	punctate	punctate
YLR284C	ECI1	punctate	punctate
YMR030W-A	YMR030W-A	cytosol	#N/A
YLR099W-A	MIM2	mitochondria	mitochondria
YMR031C	EIS1	cytosol	cell periphery,punctate
YLR289W	GUF1	nucleus	Blank
YMR034C	RCH1	cell periphery	cell periphery
YLR291C	GCD7	cytosol	cytosol
YMR040W	YET2	cytosol	ER,punctate
YLR292C	SEC72	cytosol	ER
YMR042W	ARG80	nucleus	missing
YLR297W	YLR297W	cytosol	cytosol
YMR052W	FAR3	cytosol	cell periphery,punctate
YLR299W	ECM38	cytosol	#N/A
YMR054W	STV1	punctate	punctate
YLR301W	HRI1	cytosol	cytosol
YKR089C	TGL4	punctate	punctate
YJR112W-A	YJR112W-A	ER,bud	ER,punctate
YKR093W	PTR2	cell periphery,vacuole	cell periphery,vacuole
YJR116W	TDA4	ER	ER
YHL030W	ECM29	cytosol	cytosol,nucleus
YJR124C	YJR124C	vacuole membrane	vacuole membrane
YKR103W	NFT1	cytosol	#N/A
YJR125C	ENT3	cytosol	cytosol,punctate
YKR105C	VBA5	cytosol	cell periphery
YJR126C	VPS70	cytosol	ER
YKR106W	GEX2	cell periphery	cell periphery
YFR050C	PRE4	cytosol	cytosol,nucleus
YLL001W	DNM1	cell periphery,punctate	punctate
YLL005C	SPO75	bud	#N/A
YLL006W	MMM1	punctate	ER,punctate
YJR134C	SGM1	punctate	cytosol,punctate
YLL006W-A	YLL006W-A	cytosol	#N/A
YJR143C	PMT4	ER	ER
YLL010C	PSR1	cell periphery	cytosol
YJR152W	DAL5	cell periphery,vacuole	cell periphery,vacuole
YLL012W	YEH1	nucleus	punctate
YLR309C	IMH1	punctate	punctate
YMR065W	KAR5	cytosol	#N/A
YLR314C	CDC3	bud neck	bud neck
YMR068W	AVO2	nucleus	cytosol
YLR324W	PEX30	cell periphery,bud,ER	cell periphery,ER,bud
YMR071C	TVP18	punctate	punctate
YLR326W	YLR326W	cell periphery	cell periphery
YLR330W	CHS5	punctate	cytosol,punctate
YMR079W	SEC14	cytosol	cytosol
YLR337C	VRP1	cytosol	cytosol,punctate
YLR342W	FKS1	cell periphery,bud	cell periphery,punctate,bud
YMR086W	SEG1	cell periphery,punctate	cell periphery,punctate
YLR342W-A	YLR342W-A	cytosol	#N/A
YMR088C	VBA1	cytosol	vacuole membrane
YLR353W	BUD8	cytosol	bud neck
YMR101C	SRT1	punctate	punctate
YLR356W	ATG33	mitochondria	mitochondria
YMR109W	MYO5	cytosol	cell periphery,punctate,bud neck
YLR360W	VPS38	cytosol	vacuole
YMR110C	HFD1	ER	ER
YIL065c	FIS1	mitochondria	mitochondria
YLL014W	EMC6	ER	ER
YJR158W	HXT16	cell periphery	cell periphery
YLL015W	BPT1	bud	ER,punctate
YJR160C	MPH3	cytosol	cell periphery,vacuole
YLL023C	POM33	bud,ER	ER
YKL002W	DID4	cytosol	cytosol,punctate
YKL004W	AUR1	ER	ER,punctate
YLL028W	TPO1	cell periphery	cell periphery
YKL006C-A	SFT1	punctate	cytosol,punctate
YLL031C	GPI13	ER	ER
YKL008C	LAC1	ER	ER,punctate,nuclear periphery
YLL038C	ENT4	cytosol	cytosol
YKL015W	PUT3	nucleus	nucleus
YLL042C	ATG10	cytosol	#N/A
YKL020C	SPT23	nucleus	ER
YLL043W	FPS1	cell periphery,ER,punctate	cell periphery,punctate,vacuole
YOR322C	LDB19	cytosol	cytosol,punctate
YLL048C	YBT1	vacuole membrane	ER
YKL026C	GPX1	cytosol	cytosol
YLL052C	AQY2	cytosol	cytosol
YLL055W	YCT1	cell periphery,punctate	cell periphery,punctate,vacuole
YLR361C	DCR2	vacuole	vacuole
YMR118C	SHH3	mitochondria	mitochondria
YLR368W	MDM30	nucleus	cytosol,nucleus
YMR119W	ASI1	nuclear periphery	nuclear periphery
YMR123W	PKR1	ER	ER
YLR371W	ROM2	cytosol	cytosol,nucleus
YMR129W	POM152	ER,punctate	cell periphery,nuclear periphery
YLR372W	ELO3	ER	ER
YLR376C	PSY3	nucleus	cytosol,nucleus
YLR378C	SEC61	ER	ER
YCR032W	BPH1	cytosol	cytosol,punctate
YLR380W	CSR1	cytosol	cytosol
YMR148W	LDO16	punctate	punctate
YLR389C	STE23	punctate	punctate,mitochondria
YMR152W	YIM1	ER	ER
YOR045w	TOM6	mitochondria	mitochondria
YMR155W	YMR155W	vacuole	vacuole
YLR396C	VPS33	cytosol	cytosol,punctate
YAL040C	CLN3	nucleus	#N/A
YGL181W	GTS1	cytosol	nucleus,punctate,bud neck
YMR159C	ATG16	cytosol	cytosol
YKL041W	VPS24	cytosol	cytosol,punctate
YLL061W	MMP1	cytosol	cell periphery,ER
YKL044W	MMO1	cytosol	punctate,mitochondria
YLR004C	THI73	cell periphery	cell periphery
YKL047W	ANR2	ER	ER
YLR018C	POM34	nuclear periphery	nuclear periphery
YLR019W	PSR2	cytosol	cytosol
YKL063C	YKL063C	punctate	punctate
YLR020C	YEH2	cell periphery,punctate	cell periphery,punctate
YKL064W	MNR2	vacuole membrane	vacuole membrane
YLR023C	IZH3	ER	ER
YKL065C	YET1	ER	ER
YKL065W-A	DPC7	cytosol	ER,punctate
YLR026C	SED5	punctate	punctate
YKL069W	YKL069W	cytosol	cytosol
YLR027C	AAT2	punctate	punctate
YKL080W	VMA5	cytosol	vacuole membrane
YLR034C	SMF3	vacuole membrane	vacuole membrane
YKL094W	YJU3	ER	cell periphery,ER
YJL039C	NUP192	nucleus	punctate,nucleus
YKL096C-B	YKL096C-B	cytosol	#N/A
YLR039C	RIC1	cytosol	cytosol
YLR411W	CTR3	ER,bud	ER
YMR161W	HLJ1	ER,bud	ER
YLR417W	VPS36	punctate	punctate
YMR162C	DNF3	ER,bud	ER
YLR423C	ATG17	nucleus	cytosol,nucleus
YMR163C	INP2	punctate	punctate
YLR426W	TDA5	cytosol	ER
YMR165C	PAH1	cytosol	cytosol
YLR440C	SEC39	cytosol	cytosol
YMR173W	DDR48	cytosol	cytosol
YLR443W	ECM7	vacuole	#N/A
YMR183C	SSO2	cell periphery	cell periphery
YLR447C	VMA6	cytosol	vacuole membrane
YMR187C	YMR187C	cytosol	#N/A
YLR450W	HMG2	ER	ER
YMR192W	GYL1	bud	cytosol,bud
YMR197C	VTI1	vacuole membrane,punctate	punctate,vacuole membrane
YMR198W	CIK1	nucleus	nucleus
YMR202W	ERG2	ER,punctate	ER,punctate
YMR204C	INP1	punctate	punctate
YOR228C	MCP1	mitochondria	mitochondria
YLR043C	TRX1	cytosol	cytosol,nucleus
YLR046C	YLR046C	vacuole	vacuole
YLR047C	FRE8	cytosol	ER
YMR017W	SPO20	cytosol	punctate
YLR050C	EMA19	ER	ER
YKL105C	SEG2	cell periphery,punctate	cell periphery,ER
YKL119C	VPH2	vacuole,ER	ER,punctate
YLR057W	MNL2	punctate	vacuole
YKL124W	SSH4	cytosol	ER
YLR064W	PER33	ER	ER
YKL129C	MYO3	cell periphery,punctate	cell periphery,ER
YLR065C	SND2	ER	ER
YKL130C	SHE2	cytosol	cytosol,bud
YLR066W	SPC3	ER	ER
YKL133C	RCI50	cytosol	mitochondria
YLR072W	LAM6	mitochondria,punctate	mitochondria,punctate
YKL135C	APL2	cytosol	cytosol,punctate
YLR078C	BOS1	punctate	punctate
YLR080W	EMP46	cytosol	#N/A
YML001W	YPT7	vacuole membrane	vacuole membrane
YMR208W	ERG12	cytosol	cytosol
YML006C	GIS4	cell periphery	cell periphery
YMR212C	EFR3	cytosol	cell periphery,punctate
YML008C	ERG6	punctate	punctate
YDL192W	ARF1	cytosol	cytosol
YML013W	UBX2	ER,punctate	ER
YMR221C	FMP42	vacuole membrane	vacuole membrane
YML018C	YML018C	vacuole membrane	vacuole membrane
YMR231W	PEP5	cytosol	punctate
YML019W	OST6	ER	ER
YMR232W	FUS2	nucleus	nucleus
YML028W	TSA1	nucleus	cytosol
YMR237W	BCH1	cytosol	punctate
YML029W	USA1	ER	ER
YMR243C	ZRC1	vacuole membrane	vacuole membrane
YML031W	NDC1	ER	cell periphery,punctate,nuclear periphery
YMR246W	FAA4	cytosol	punctate
YML034W	SRC1	nuclear periphery	punctate,nuclear periphery
YMR253C	YMR253C	punctate	punctate
YML037C	LFT1	punctate	punctate
YMR256C	COX7	mitochondria,punctate	mitochondria
YML042W	CAT2	punctate	punctate
YMR258C	ROY1	bud	ER
YMR264W	CUE1	cytosol	cell periphery,punctate,nucleus
YNL321W	VNX1	vacuole membrane	vacuole membrane
YMR266W	RSN1	ER,bud	cell periphery,ER
YNL323W	LEM3	ER	ER
YMR272C	SCS7	ER	ER
YNL326C	PFA3	vacuole	vacuole membrane
YMR274C	RCE1	cytosol	ER
YNL329C	PEX6	cytosol	cytosol,punctate
YMR279C	ATR2	cell periphery,ER,vacuole	cell periphery,vacuole
YNL336W	COS1	vacuole	vacuole
YMR281W	GPI12	ER	ER
YNR002C	ATO2	punctate	punctate,vacuole
YMR292W	GOT1	punctate	punctate
YNR006W	VPS27	cytosol	cytosol,punctate
YMR296C	LCB1	cytosol	ER
YNR007C	ATG3	cytosol	cytosol
YMR298W	LIP1	ER	ER
YNR008W	LRO1	cytosol	Blank
YNR013C	PHO91	cytosol	vacuole membrane
YMR304W	UBP15	cytosol	cytosol
YNR016C	ACC1	cytosol	cytosol,punctate
YIL114C	POR2	mitochondria	mitochondria
YNR019W	ARE2	ER	ER
YOR084W	LPX1	punctate	punctate
YOR086C	TCB1	ER	ER
YOR087W	YVC1	vacuole	vacuole membrane
YOR089C	VPS21	punctate	punctate
YPL098C	MGR2	mitochondria	mitochondria
YOR092W	ECM3	cytosol	ER
YPL099C	INA17	mitochondria,punctate	punctate,mitochondria
YOR093C	CMR2	cytosol	cytosol,bud
YPL100W	ATG21	cytosol	punctate,vacuole membrane
YOR094W	ARF3	cytosol	cytosol
YPL112C	PEX25	punctate	punctate
YPL117C	IDI1	cytosol	cytosol
YOR099W	KTR1	cytosol	punctate,vacuole membrane
YPL119C-A	YPL119C-A	cytosol	#N/A
YOR101W	RAS1	cell periphery	cell periphery
YPL120W	VPS30	cytosol	cytosol
YOR104W	PIN2	vacuole membrane	vacuole membrane
YPL123C	RNY1	nucleus	cytosol,punctate
YOR106W	VAM3	vacuole membrane	vacuole membrane
YPL137C	GIP3	cytosol	cytosol
YMR306W	FKS3	ER	ER
YNR021W	YNR021W	ER	ER
YMR319C	FET4	cell periphery	cell periphery,vacuole
YNR026C	SEC12	ER	ER
YNL006W	LST8	cytosol	cytosol,punctate
YNR030W	ALG12	ER	ER
YNL008C	ASI3	nuclear periphery	nuclear periphery
YNL009W	IDP3	punctate	punctate
YNR039C	ZRG17	ER	ER
YNL015W	PBI2	cytosol	cytosol
YNR048W	YNR048W	ER	ER
YNL020C	ARK1	punctate,bud neck	punctate,bud
YNR049C	MSO1	cytosol	cytosol,bud neck
YMR060C	SAM37	mitochondria	mitochondria
YNR051C	BRE5	cytosol	Blank
YNL029C	KTR5	vacuole	ER,punctate
YNL032W	SIW14	cytosol	cytosol
YNL038W	GPI15	ER	ER
YNL041C	COG6	punctate	cytosol,punctate
YNR055C	HOL1	cytosol	cell periphery
YOR115C	TRS33	cytosol	cytosol,punctate
YPL140C	MKK2	cytosol	cytosol
YOR149C	SMP3	ER	ER
YPL145C	KES1	cytosol	cytosol
YOR153W	PDR5	cell periphery	cell periphery
YPL147W	PXA1	punctate	punctate
YOR157C	PUP1	punctate	cytosol,nucleus
YPL149W	ATG5	punctate	cytosol,nucleus
YOR161C	PNS1	cell periphery	cell periphery
YPL156C	PRM4	vacuole	vacuole membrane
YPL162C	YPL162C	bud	nucleus
YPR133W-A	TOM5	mitochondria	mitochondria
YOR161C-C	YOR161C-C	cytosol	#N/A
YPL166W	ATG29	cytosol	cytosol,punctate
YOR171C	LCB4	cell periphery	cell periphery
YPL175W	SPT14	punctate	cytosol
YOR175C	ALE1	cytosol	ER
YPL176C	TRE1	punctate	punctate,vacuole
YOR178C	GAC1	cytosol	cytosol
YPL180W	TCO89	nucleus	cytosol,vacuole membrane
YOR183W	FYV12	cytosol	#N/A
YPL186C	UIP4	ER	ER
YNL046W	YNL046W	cell periphery,punctate,ER	punctate,nucleus
YNL047C	SLM2	cell periphery,punctate	cell periphery,punctate
YNR062C	PUL3	ER	ER
YNR065C	YNR065C	ER	ER
YNL048W	ALG11	punctate	punctate
YNR070W	PDR18	cytosol	#N/A
YNL049C	SFB2	cytosol	punctate
YNR072W	HXT17	cell periphery,vacuole	cell periphery,vacuole
YNL051W	COG5	cytosol	cytosol
YNR075W	COS10	vacuole membrane	vacuole membrane
YNL054W	VAC7	vacuole membrane	vacuole membrane
YOL002C	IZH2	vacuole,ER	ER,punctate
YNL065W	AQR1	cell periphery	cell periphery,punctate
YOL003C	PFA4	ER	ER
YNL074C	MLF3	cytosol	cytosol
YNL080C	EOS1	ER	ER
YNL084C	END3	cytosol	cell periphery,punctate
YOL018C	TLG2	punctate	punctate
YNL087W	TCB2	cell periphery,bud	cell periphery,ER
YOL019W	TOS7	cell periphery,bud,bud neck	cell periphery,punctate
YOR185C	GSP2	nucleus	nucleus
YPL191C	MIY2	punctate	cytosol,ER
YOR186W	YOR186W	cytosol	#N/A
YPL192C	PRM3	nuclear periphery	nuclear periphery
YPL195W	APL5	cytosol	punctate
YOR192C	THI72	cell periphery	cell periphery,ER,vacuole
YPL199C	YPL199C	cell periphery	cell periphery
YOR193W	PEX27	punctate	punctate
YPL200W	CSM4	cytosol	ER,punctate
YOR216C	RUD3	punctate	punctate
YPL204W	HRR25	cytosol	cytosol,bud neck
YOR219C	STE13	punctate	punctate
YPL206C	PGC1	punctate	punctate
YOR223W	DSC3	ER	ER
YPL217C	BMS1	nucleus	nucleus
YPL227C	ALG5	punctate	punctate
YOR237W	HES1	cytosol	punctate,vacuole membrane,bud
YPL231W	FAS2	cytosol	cytosol
YOR241W	MET7	ER	ER
YPL232W	SSO1	cell periphery,bud	cell periphery
YOR242C	SSP2	nucleus	punctate,nucleus
YPL236C	ENV7	vacuole membrane,punctate	punctate,vacuole membrane
YNL090W	RHO2	cytosol	cell periphery
YOL020W	TAT2	ER	ER
YNL093W	YPT53	punctate	punctate,vacuole membrane
YNL095C	YNL095C	ER	ER
YNL098C	RAS2	cell periphery	cell periphery
YNL111C	CYB5	ER	ER
YOL044W	PEX15	punctate	punctate
YNL115C	YNL115C	vacuole membrane	vacuole membrane
YOL047C	LDS2	punctate	punctate
YNL117W	MLS1	cytosol	cytosol,punctate
YOL048C	RRT8	punctate	punctate
YNL125C	ESBP6	cell periphery	cell periphery
YOL053W	AIM39	cytosol	cytosol,punctate
YOL060C	MAM3	cytosol	ER
YNL142W	MEP2	ER	ER,punctate
YOL062C	APM4	cytosol	cytosol
YNL143C	YNL143C	nucleus	#N/A
YOL065C	INP54	punctate	vacuole membrane
YOR245C	DGA1	ER,punctate	ER,punctate
YPL244C	HUT1	ER	ER
YOR246C	ENV9	cytosol	punctate
YPL246C	RBD2	punctate	punctate
YOR254C	SEC63	ER	cell periphery,ER
YPL249C	GYP5	bud	cytosol,bud
YOR260W	GCD1	cytosol	cytosol
YPL259C	APM1	cytosol	punctate
YOR268C	YOR268C	cytosol	nucleus
YPL264C	YPL264C	punctate	punctate
YOR270C	VPH1	vacuole membrane	vacuole membrane
YPL265W	DIP5	cell periphery,vacuole	cell periphery,vacuole
YOR271C	FSF1	mitochondria	mitochondria
YPL274W	SAM3	ER	ER
YOR273C	TPO4	cell periphery	cell periphery
YPL279C	FEX2	cytosol	cell periphery
YPR080W	TEF1	cytosol	cytosol
YPR003C	YPR003C	vacuole membrane	vacuole membrane
YOR291W	YPK9	vacuole membrane	vacuole membrane
YPR010C-A	MIN8	cytosol	cytosol
YOR292C	YOR292C	punctate,vacuole	punctate
YOR298W	MUM3	punctate	punctate
YPR026W	ATH1	vacuole	punctate
YOL073C	DSC2	ER	ER
YNL144C	YNL144C	cytosol	#N/A
YOL075C	YOL075C	cell periphery,ER	cell periphery,ER
YNL145W	MFA2	ER	ER
YOL078W	AVO1	cytosol	cytosol
YNL146W	YNL146W	ER	ER
YOL081W	IRA2	cytosol	cytosol
YOL082W	ATG19	cytosol	cytosol,punctate
YNL154C	YCK2	cell periphery	cell periphery
YOL083W	ATG34	cytosol	cytosol,punctate
YNL156C	NSG2	ER	ER
YOL084W	PHM7	ER	ER
YOL092W	YPQ1	ER,bud	ER
YOL100W	PKH2	punctate	punctate
YNL159C	ASI2	ER,punctate	ER,punctate
YOL101C	IZH4	vacuole	punctate,vacuole
YOL103W	ITR2	cell periphery,vacuole	cell periphery,vacuole
YNL163C	RIA1	cytosol	cytosol
YOL107W	YOL107W	punctate	punctate
YOR299W	BUD7	cytosol	punctate
YPR028W	YOP1	cell periphery,punctate,bud	cell periphery,ER,bud
YOR301W	RAX1	cytosol	vacuole,bud neck
YPR029C	APL4	cytosol	cytosol,punctate
YOR133W	EFT1	cytosol	cytosol
YPR030W	CSR2	cytosol	cytosol
YOR307C	SLY41	punctate	punctate
YPR032W	SRO7	punctate	cytosol
YOR311C	DGK1	ER	ER
YPR036W	VMA13	vacuole membrane	vacuole membrane
YOR316C	COT1	vacuole membrane	vacuole membrane
YOR317W	FAA1	ER	ER
YPR037C	ERV2	vacuole,punctate	punctate,vacuole,vacuole membrane
YDR385W	EFT2	cytosol	cytosol
YPR049C	ATG11	punctate,bud	punctate
YOR321W	PMT3	ER,punctate	ER,punctate
YOR324C	FRT1	cytosol	ER
YPR063C	YPR063C	ER	ER
YPR071W	YPR071W	ER	ER
YOR327C	SNC2	punctate,bud	cell periphery,punctate,bud
YPR075C	OPY2	cytosol	ER,punctate
YNL176C	TDA7	cytosol	ER
YOL110W	SHR5	ER	ER
YNL180C	RHO5	cytosol	cell periphery,vacuole membrane
YOL119C	MCH4	cell periphery	cell periphery
YNL181W	PBR1	ER,punctate	ER,punctate
YOL122C	SMF1	cytosol	vacuole
YNL183C	NPR1	cytosol	Blank
YOL126C	MDH2	cytosol	punctate
YNL188W	KAR1	cytosol	ER
YHR005C	GPA1	cytosol	Blank
YNL192W	CHS1	punctate	punctate,bud
YOL130W	ALR1	cell periphery	cell periphery
YNL194C	YNL194C	cell periphery	cell periphery,punctate
YOL138C	RTC1	cytosol	cytosol
YNL202W	SPS19	punctate	punctate
YOL147C	PEX11	punctate	punctate
YNL214W	PEX17	punctate	punctate
YOL152W	FRE7	ER	ER
YNL217W	PPN2	vacuole membrane	vacuole membrane
YOL158C	ENB1	cell periphery	cell periphery
YNL227C	JJJ1	cytosol	cytosol
YOL162W	YOL162W	ER	ER
YOR328W	PDR10	cell periphery	cell periphery,ER
YPR079W	MRL1	vacuole membrane	vacuole membrane
YOR329C	SCD5	cytosol	cytosol,punctate,bud
YPR088C	SRP54	cytosol	cytosol,ER,punctate
YOR332W	VMA4	cytosol	vacuole membrane
YPR095C	SYT1	cytosol	cytosol
YOR348C	PUT4	cytosol	ER
YOR357C	SNX3	vacuole membrane	vacuole membrane
YOR370C	MRS6	cytosol	cytosol,nucleus
YHR083W	SAM35	cytosol	cytosol,punctate
YOR377W	ATF1	ER	ER
YPR103W	PRE2	cytosol	cytosol,nucleus
YOR378W	AMF1	cell periphery	cell periphery
YPR105C	COG4	cytosol	cytosol,punctate
YOR390W	FEX1	cell periphery	cell periphery
YPR109W	GLD1	ER	ER
YOR394W	PAU21	cytosol	cytosol,punctate
YPR113W	PIS1	ER,punctate	ER,punctate
YOL137W	BSC6	punctate	punctate
YPR114W	YPR114W	ER	ER
YNL231C	PDR16	cytosol	cytosol
YOL163W	YOL163W	cytosol	#N/A
YNL234W	YNL234W	cytosol	cytosol,vacuole membrane
YOL164W-A	YOL164W-A	cytosol	#N/A
YNL242W	ATG2	cytosol	cytosol
YNR056C	BIO5	ER	ER
YOR002W	ALG6	ER	ER
YNL257C	SIP3	ER	ER
YGR191W	HIP1	ER	ER
YNL258C	DSL1	cytosol	cytosol
YOR011W	AUS1	cell periphery	cell periphery,ER
YNL263C	YIF1	punctate	punctate
YOR018W	ROD1	cytosol	cytosol
YNL264C	PDR17	cytosol	cytosol
YOR030W	DFG16	cytosol	#N/A
YOR032W-A	YOR032W-A	cytosol	ER
YNL270C	ALP1	ER	ER
YOR034C	AKR2	punctate	punctate,mitochondria
YNL272C	SEC2	bud	bud neck
YOR036W	PEP12	vacuole membrane,punctate	punctate,vacuole membrane
YNL275W	BOR1	cell periphery,ER	cell periphery,ER
YOR043W	WHI2	cytosol	cell periphery
YPL004C	LSP1	cytosol	cell periphery,punctate
YPR117W	HOB2	cytosol	punctate
YPL010W	RET3	cytosol	punctate
YPL019C	VTC3	vacuole membrane	vacuole membrane
YPR128C	ANT1	punctate	punctate
YPL032C	SVL3	cytosol	cell periphery,bud
YPR138C	MEP3	ER	ER
YPL036W	PMA2	cell periphery	cell periphery
YPR139C	LOA1	punctate,ER	ER,punctate
YPL041C	MRX11	ER	punctate,mitochondria
YPR140W	TAZ1	punctate	punctate,mitochondria
YPL045W	VPS16	cytosol	cytosol,punctate
YPR141C	KAR3	nucleus	nucleus
YPL050C	MNN9	ER,punctate	ER,punctate
YPR147C	YPR147C	punctate	punctate
YPR149W	NCE102	cell periphery,bud	cell periphery,punctate
YPR153W	45413	cytosol	#N/A
YPR156C	TPO3	cell periphery	cell periphery
YPL051W	ARL3	cytosol	cytosol
YPR159C-A	YPR159C-A	cytosol	cytosol
YNL279W	PRM1	bud neck,bud	vacuole,bud neck
YOR044W	IRC23	punctate	punctate
YOR049C	RSB1	vacuole	vacuole,bud neck
YOR059C	LPL1	ER,punctate	ER,punctate
YNL280C	ERG24	ER	ER
YOR060C	SLD7	nucleus	nucleus
YNL287W	SEC21	cytosol	punctate
YOR067C	ALG8	ER	ER
YNL293W	MSB3	bud	cell periphery,bud neck
YOR068C	VAM10	cytosol	nucleus
YNL294C	RIM21	ER	ER
YOR070C	GYP1	cytosol	punctate
YPL234C	VMA11	ER	vacuole membrane
YOR034C-A	YOR034C-A	cytosol	punctate
YOR075W	UFE1	ER	ER
YNL304W	YPT11	bud	ER,bud
YOR076C	SKI7	cytosol	cytosol
YNL305C	BXI1	vacuole membrane,vacuole	vacuole membrane
YOR079C	ATX2	cytosol	ER
YNL318C	HXT14	vacuole	cell periphery,vacuole
YOR081C	TGL5	punctate	punctate
YPL053C	KTR6	ER,vacuole	ER,vacuole
YPR159W	KRE6	ER,punctate,bud	punctate,bud neck
YPL057C	SUR1	cytosol	vacuole,bud neck
YPR165W	RHO1	cell periphery,VM	cell periphery,ER,bud
YPL058C	PDR12	cell periphery	cell periphery
YPR170W-B	YPR170W-B	ER	vacuole membrane
YPL065W	VPS28	cytosol	cytosol
YPR173C	VPS4	cytosol	punctate
YPL070W	MUK1	cytosol	cytosol
YPR176C	BET2	cytosol	cytosol,nucleus
YPL076W	GPI2	ER	ER
YPR181C	SEC23	punctate	ER,punctate
YPL084W	BRO1	cytosol	cytosol,punctate
YPR183W	DPM1	cell periphery,bud,ER	cell periphery,ER
YPL085W	SEC16	punctate	punctate
YPR185W	ATG13	cytosol	cytosol
YPL087W	YDC1	cytosol	ER
YPR192W	AQY1	ER	ER
YPL092W	SSU1	cytosol	cell periphery,ER
YPR194C	OPT2	vacuole	punctate,vacuole
YPL094C	SEC62	ER	ER
YPR198W	SGE1	ER	ER
YPL096C-A	ERI1	ER	ER
YPR201W	ARR3	punctate	punctate,vacuole
YJR098C	YJR098C	cytosol	cytosol
YFL034C-A	RPL22B	cytosol	cytosol
YLR453C	RIF2	nucleus	punctate,nucleus
YKL183W	LOT5	nucleus	nucleus
YDL048C	STP4	nucleus	nucleus
YBR034C	HMT1	nucleus	cytosol
YPR074C	TKL1	nucleus	nucleus
YKL151C	NNR2	cytosol	cytosol
YDL197C	ASF2	nucleus	nucleus
YPL228W	CET1	nucleus	nucleus
YOL051W	GAL11	nucleus	punctate,nucleus
YMR265C	YMR265C	nucleus	nucleus
YEL041W	YEF1	cytosol	cytosol
YBL104C	SEA4	cytosol	cytosol
YDL005C	MED2	nucleus	cytosol,nucleus
YBL035C	POL12	nucleus	nucleus
YFL017W-A	SMX2	nucleus	cytosol,nucleus
YGL262W	YGL262W	cytosol	#N/A
YLR412W	BER1	cytosol	cytosol
YBR225W	YBR225W	cytosol	cytosol
YLR451W	LEU3	nucleus	nucleus
YNL097C	PHO23	nucleus	nucleus
YFL041W-A	YFL041W-A	cytosol	#N/A
YFL021W	GAT1	cytosol	#N/A
YBL049W	MOH1	nucleus	cytosol,nucleus
YGL166W	CUP2	nucleus	nucleus
YOR131C	YOR131C	cytosol	cytosol
YFL034C-B	MOB2	cytosol	cytosol,bud neck
YPL024W	RMI1	nucleus	nucleus
YJR136C	TTI2	cytosol	cytosol
YLL046C	RNP1	cytosol	cytosol
YDR068W	DOS2	cytosol	cytosol,bud
YAL064C-A	TDA8	cytosol	cytosol,nucleus
YDR132C	MRX16	nucleus	nucleus
YCR020C	PET18	cytosol	cytosol
YKR025W	RPC37	nucleus	nucleus
YNL157W	IGO1	nucleus	cytosol,nucleus
YGL252C	RTG2	cytosol	cytosol
YER096W	SHC1	cytosol	cytosol
YJR017C	ESS1	nucleus	nucleus
YNL173C	MDG1	cell periphery	cell periphery,punctate
YPL256C	CLN2	cytosol	cytosol,nucleus
YPR008W	HAA1	cytosol	cytosol
YGR061C	ADE6	cytosol	cytosol
YBR182C-A	YBR182C-A	cytosol	#N/A
YDR191W	HST4	nucleus	nucleus
YLR005W	SSL1	nucleus	nucleus
YLR325C	RPL38	nucleus	cytosol,nucleus
YDL021W	GPM2	cytosol	cytosol
YDR118W	APC4	nucleus	cytosol,nucleus
YNR015W	SMM1	nucleus	Blank
YGR146C-A	YGR146C-A	cytosol	#N/A
YDL230W	PTP1	cytosol	cytosol
YML017W	PSP2	cytosol	cytosol
YGR251W	NOP19	nucleus	nucleus
YHR002W	LEU5	cytosol	mitochondria
YMR233W	TRI1	nucleus	cytosol,punctate
YKR018C	YKR018C	cytosol	cytosol
YOR274W	MOD5	nucleus	nucleus
YAL027W	SAW1	nucleus	nucleus
YCR093W	CDC39	cytosol	cytosol
YDR528W	HLR1	cytosol	#N/A
YIL138C	TPM2	cytosol	cytosol
YHR177W	ROF1	cytosol	nucleus
YGL213C	SKI8	cytosol	cytosol
YKL120W	OAC1	cytosol	mitochondria
YNR038W	DBP6	nucleus	nucleus
YDR451C	YHP1	nucleus	nucleus
YGR278W	CWC22	nucleus	nucleus
YJL201W	ECM25	cytosol	cytosol,punctate,bud
YHR049W	FSH1	cytosol	cytosol
YJR155W	AAD10	cytosol	cytosol,punctate
YER092W	IES5	nucleus	cytosol,nucleus
YDR478W	SNM1	nucleus	nucleus
YOR284W	HUA2	punctate	punctate
YLR433C	CNA1	cytosol	cytosol
YKL072W	STB6	cytosol	cytosol
YMR234W	RNH1	nucleus	nucleus
YMR259C	TRM732	cytosol	cytosol
YER029C	SMB1	nucleus	nucleus
YPR066W	UBA3	cytosol	cytosol
YNL289W	PCL1	cytosol	#N/A
YOL068C	HST1	nucleus	nucleus
YOR197W	MCA1	cytosol	cytosol
YLR210W	CLB4	nucleus	cytosol,punctate
YOR359W	VTS1	cytosol	cytosol
YIL038C	NOT3	cytosol	cytosol
YBR114W	RAD16	nucleus	nucleus
YIL133C	RPL16A	cytosol	cytosol
YBR198C	TAF5	nucleus	nucleus
YBR211C	AME1	punctate	punctate
YIL061C	SNP1	nucleus	nucleus
YMR039C	SUB1	nucleus	nucleus
YFR043C	IRC6	cytosol	cytosol
YDR283C	GCN2	cytosol	cytosol
YLR035C	MLH2	nucleus	nucleus
YMR067C	UBX4	nucleus	cytosol,nucleus
YDR186C	SND1	cytosol	cytosol
YGR229C	SMI1	cytosol	cytosol,punctate
YGR266W	YGR266W	cell periphery	cell periphery
YOL148C	SPT20	nucleus	nucleus
YFR055W	IRC7	cytosol	#N/A
YOL016C	CMK2	cytosol	cytosol
YER114C	BOI2	bud,bud neck,punctate	punctate,bud neck
YGL025C	PGD1	nucleus	cytosol,nucleus
YLL033W	IRC19	cytosol	punctate
YDL092W	SRP14	nucleus	cell periphery,nucleolus
YDR190C	RVB1	nucleus	nucleus
YPR073C	LTP1	cytosol	cytosol
YMR059W	SEN15	cytosol	cytosol,nucleus
YLL063C	AYT1	cytosol	cytosol,punctate
YML079W	CFF1	cytosol	cytosol
YPL269W	KAR9	cytosol	punctate
YBL016W	FUS3	nucleus	cytosol,nucleus
YCL040W	GLK1	cytosol	cytosol
YOL128C	YGK3	cytosol	cytosol
YOR206W	NOC2	nucleus	nucleolus
YER051W	JHD1	nucleus	nucleus
YNL166C	BNI5	bud neck	bud neck
YFL047W	RGD2	cytosol	cytosol,punctate,bud
YKR062W	TFA2	nucleus	nucleus
YPR072W	NOT5	cytosol	cytosol
YIL020C	HIS6	cytosol	cytosol
YBR017C	KAP104	nucleus	cytosol,nucleus
YPL038W	MET31	nucleus	nucleus
YKL033W-A	YKL033W-A	cytosol	cytosol
YMR143W	RPS16A	cytosol	cytosol
YLR045C	STU2	cytosol	cytosol
YBL009W	ALK2	cell periphery,nucleus,bud	cytosol,nucleus
YHL034C	SBP1	cytosol	cytosol
YDR515W	SLF1	cytosol	cytosol
YDR313C	PIB1	vacuole membrane	vacuole membrane
YLR015W	BRE2	nucleus	nucleus
YHR069C	RRP4	nucleus	nucleus
YJR082C	EAF6	nucleus	cytosol
YMR056C	AAC1	mitochondria	mitochondria
YDR104C	SPO71	nucleus	cytosol,punctate,nucleus
YLR381W	CTF3	punctate	cytosol,punctate
YGL061C	DUO1	nucleus	punctate,nucleus
YPL266W	DIM1	cytosol	cytosol
YGR044C	RME1	cytosol	nucleus
YOL055C	THI20	cytosol	cytosol
YDR386W	MUS81	nucleus	nucleus
YMR138W	CIN4	cytosol	cytosol
YHR056C	RSC30	nucleus	nucleus
YIR018C-A	YIR018C-A	cytosol	cytosol,nucleus
YLR030W	YLR030W	nucleus	cytosol,nucleus
YBL005W	PDR3	nucleus	nucleus
YBR234C	ARC40	punctate	cytosol,punctate,bud
YHR046C	INM1	cytosol	cytosol
YOR281C	PLP2	cytosol	cytosol
YMR140W	SIP5	cytosol	cytosol
YBR056W-A	MNC1	cell periphery,vacuole mambrane	cell periphery
YGL209W	MIG2	nucleus	cell periphery,nucleus
YNL139C	THO2	nucleus	nucleus
YDR312W	SSF2	nucleus	nuclear periphery
YNL175C	NOP13	nucleus	nuclear periphery
YHR099W	TRA1	nucleus	cytosol,nucleolus
YDL020C	RPN4	nucleus	cytosol,nucleus
YNL097C-B	PLS1	cytosol	cytosol,punctate
YOL159C-A	YOL159C-A	nucleus	cytosol
YML113W	DAT1	nucleus	nucleus
YNL248C	RPA49	nucleus	nucleolus
YDR364C	CDC40	nucleus	nucleus
YER104W	RTT105	nucleus	nucleus
YER170W	ADK2	cytosol	cytosol
YJR109C	CPA2	cytosol	cytosol
YKL106C-A	YKL106C-A	cytosol	#N/A
YHR109W	CTM1	cytosol	cytosol,nucleus
YJL083W	TAX4	punctate	cytosol
YOL019W-A	YOL019W-A	cytosol	cytosol,nucleus
YPL115C	BEM3	bud	bud
YNL155W	CUZ1	cytosol	cytosol,nucleus
YDL085C-A	YDL085C-A	cytosol	cytosol
YLR319C	BUD6	bud neck,bud	punctate,bud neck
YNL232W	CSL4	nucleus	cytosol,nucleus
YJR030C	RBH2	cytosol	punctate
YBR062C	YBR062C	cytosol	cytosol
YPL193W	RSA1	nucleus	nucleus
YNL146C-A	YNL146C-A	cytosol	punctate
YDR020C	DAS2	nucleus	cytosol,nucleus
YML068W	ITT1	cytosol	cytosol,punctate
YPR131C	NAT3	punctate	cytosol,nucleus
YER026C	CHO1	ER	ER,vacuole
YLR052W	IES3	nucleus	nucleus
YPR023C	EAF3	nucleus	nucleus
YER091C	MET6	cytosol	cytosol
YGL048C	RPT6	nucleus	cytosol,nucleus
YBR154C	RPB5	nucleus	nucleolus
YGR071C	ENV11	cytosol	nucleus
YLR147C	SMD3	nucleus	cytosol,nucleus
YOR184W	SER1	cytosol	cytosol
YDR103W	STE5	cytosol	cytosol
YDR179W-A	NVJ3	punctate	#N/A
YHR121W	LSM12	nucleus	cytosol,nucleus
YER057C	HMF1	cytosol	cytosol
YHR097C	PAL2	cytosol	cytosol
YHL029C	OCA5	cytosol	cytosol
YPL141C	FRK1	vacuole membrane	cytosol
YER016W	BIM1	nucleus	punctate
YER190W	YRF1-2	cytosol	cytosol,punctate
YPL243W	SRP68	nucleus	ER,nucleolus
YBR130C	SHE3	bud	cytosol,bud
YGR146C	ECL1	cytosol	cytosol
YJR005C-A	LSO1	nucleus	cytosol,nucleus
YCL031C	RRP7	nucleus	nucleolus
YLR421C	RPN13	nucleus	nucleolus
YDR309C	GIC2	cytosol	cytosol
YBR129C	OPY1	cytosol	cytosol
YER174C	GRX4	cytosol	cytosol,nucleus
YLR094C	GIS3	nucleus	nucleus
YAL012W	CYS3	cytosol	cytosol
YOL004W	SIN3	nucleus	nucleus
YJL042W	MHP1	cytosol	cytosol
YMR091C	NPL6	nucleus	nucleus
YOR005C	DNL4	nucleus	nucleus
YLR431C	ATG23	cytosol	cytosol
YGL100W	SEH1	nucleus	cytosol,nuclear periphery
YDL170W	UGA3	nucleus	nucleus
YOR296W	YOR296W	cytosol	cytosol,bud neck
YOR042W	CUE5	cytosol	cytosol,punctate
YJL118W	YJL118W	cytosol	punctate
YKL218C	SRY1	cytosol	cytosol
YCL016C	DCC1	nucleus	cytosol,nucleus
YNL116W	DMA2	cytosol	cytosol
YAL001C	TFC3	nucleus	nucleus
YML004C	GLO1	cytosol	cytosol
YDR076W	RAD55	nucleus	nucleus
YJR047C	ANB1	cytosol	cytosol
YDR427W	RPN9	nucleus	nucleolus
YER115C	SPR6	nucleus	punctate,nucleus
YGL208W	SIP2	cytosol	cytosol
YGL127C	SOH1	nucleus	nucleus
YDR111C	ALT2	nucleus	cytosol
YIL161W	SMU2	cytosol	cytosol
YGL105W	ARC1	cytosol	cytosol
YJL050W	MTR4	nucleus	nucleus
YIR008C	PRI1	nucleus	cytosol,nucleus
YCR075W-A	EGO2	cytosol	cytosol
YDR243C	PRP28	nucleus	nucleus
YBR082C	UBC4	cytosol	cytosol
YBL096C	YBL096C	cytosol	cytosol,punctate
YBR197C	YBR197C	nucleus	cytosol,nucleus
YJR063W	RPA12	nucleus	nucleolus
YHR105W	YPT35	vacuole membrane	vacuole membrane
YMR081C	ISF1	cytosol	cytosol
YPR009W	SUT2	nucleus	nucleus
YFR019W	FAB1	vacuole membrane	vacuole membrane
YNL292W	PUS4	nucleus	nucleus
YNL077W	APJ1	nucleus	punctate,nucleus
YBR223C	TDP1	nucleus	punctate,nucleus
YGR006W	PRP18	nucleus	cytosol,nucleus
YPL167C	REV3	nucleus	cytosol,punctate
YIR012W	SQT1	nucleus	cytosol
YPL015C	HST2	cytosol	cytosol
YLR223C	IFH1	nucleus	nucleus
YDR087C	RRP1	nucleus	nucleolus
YCR020C-A	MAK31	cytosol	cytosol
YLR097C	HRT3	cytosol	cytosol
YML058W-A	HUG1	cytosol	cytosol
YPL177C	CUP9	nucleus	nucleus
YPR112C	MRD1	nucleus	nucleolus
YDR016C	DAD1	punctate	cytosol,punctate
YDR500C	RPL37B	nucleus	cytosol
YJR022W	LSM8	cytosol	cytosol,nucleus
YBR196C	PGI1	cytosol	cytosol
YGR256W	GND2	cytosol	cytosol
YKL189W	HYM1	cytosol	cytosol
YGL246C	RAI1	nucleus	nucleus
YNL110C	NOP15	nucleus	nucleolus
YCR052W	RSC6	nucleus	nucleolus
YLR272C	YCS4	cytosol	cytosol,punctate
YNL204C	SPS18	punctate	cytosol,punctate
YDR075W	PPH3	nucleus	cytosol,punctate,nucleus
YOR181W	LAS17	punctate	punctate,bud neck
YDL045W-A	MRP10	nucleus	nucleolus
YMR131C	RRB1	nucleus	nucleolus
YGL015C	BIL2	cytosol	cytosol
YHR089C	GAR1	nucleus	nucleolus
YHR140W	YHR140W	ER	ER,vacuole
YDR228C	PCF11	nucleus	nucleus
YDL059C	RAD59	cytosol	cytosol
YDR082W	STN1	cytosol	cytosol,punctate
YDR501W	PLM2	nucleus	punctate,nucleus
YPL067C	HTC1	cytosol	cytosol
YHL045W	PXP3	punctate	punctate
YDL237W	AIM6	vacuole membrane	ER
YHR047C	AAP1	cytosol	cytosol
YLR086W	SMC4	nucleus	cytosol,nucleus
YMR041C	ARA2	cytosol	cytosol
YGL071W	AFT1	cytosol	cytosol,nucleus
YMR028W	TAP42	cytosol	cytosol
YMR005W	TAF4	nucleus	nucleolus
YGR066C	GID10	nucleus	missing
YHR169W	DBP8	nucleus	nucleus,nucleolus
YJL006C	CTK2	nucleus	nucleus
YPL066W	RGL1	cytosol	cytosol
YPL254W	HFI1	nucleus	missing
YCR020W-B	HTL1	nucleus	nucleus
YKL161C	KDX1	cytosol	cytosol,nucleus
YBR018C	GAL7	cytosol	cytosol
YGL079W	KXD1	cytosol	cytosol,punctate
YGL080W	MPC1	mitochondria	mitochondria
YFL033C	RIM15	cytosol	cytosol
YMR290C	HAS1	nucleus	nucleolus
YDR147W	EKI1	cytosol	cytosol
YOR069W	VPS5	cytosol	cytosol,punctate
YGL174W	BUD13	cytosol	cytosol
YGR129W	SYF2	nucleus	nucleus
YPR102C	RPL11A	cytosol	cytosol
YDR370C	DXO1	cytosol	cytosol
YER078W-A	YER078W-A	cytosol	punctate
YHR052W	CIC1	nucleus	nucleolus
YCL010C	SGF29	nucleus	nucleus
YJL088W	ARG3	cytosol	cytosol
YOR124C	UBP2	cytosol	cytosol
YHR132W-A	IGO2	cytosol	cytosol
YDR021W	FAL1	nucleus	nucleolus
YOR204W	DED1	cytosol	cytosol
YGR211W	ZPR1	nucleus	cytosol
YLR448W	RPL6B	cytosol	cytosol
YOR283W	YOR283W	cytosol	cytosol,punctate
YCR019W	MAK32	cytosol	cytosol
YMR111C	EUC1	nucleus	nucleus
YIL129C	TAO3	bud	cytosol,bud
YOR353C	SOG2	cytosol	cytosol
YLR277C	YSH1	nucleus	nucleolus
YOR323C	PRO2	cytosol	cytosol
YFL010W-A	AUA1	cytosol	#N/A
YJL025W	RRN7	nucleus	nucleus
YKL213C	DOA1	cytosol	cytosol,nucleus
YKL045W	PRI2	nucleus	nucleus
YNL261W	ORC5	nucleus	nucleus
YLR199C	PBA1	cytosol	cytosol,nucleus
YCL001W-A	YCL001W-A	cytosol	#N/A
YHR128W	FUR1	cytosol	cytosol
YOR337W	TEA1	nucleus	nucleus
YPR089W	YPR089W	punctate	punctate
YMR263W	SAP30	nucleus	cytosol,nucleus
YDR092W	UBC13	cytosol	cytosol
YDL116W	NUP84	nuclear periphery	nuclear periphery
YCL014W	BUD3	cell periphery,bud neck	bud neck
YOR039W	CKB2	nucleus	cytosol,nucleus
YIL057C	RGI2	cytosol	cytosol
YLR154W-C	TAR1	cytosol	#N/A
YIL143C	SSL2	nucleus	nucleus
YLL054C	YLL054C	nucleus	nucleus
YOR164C	GET4	cytosol	cytosol
YDR235W	PRP42	nucleus	nucleus
YFL003C	MSH4	nucleus	nucleus
YMR316W	DIA1	cytosol	cytosol
YNR004W	SWM2	cytosol	cytosol,punctate
YDR328C	SKP1	nucleus	cytosol,nucleus
YLR367W	RPS22B	nucleus	cytosol
YER030W	CHZ1	nucleus	nucleus
YDR485C	VPS72	nucleus	nucleus
YOR221C	MCT1	cytosol	cytosol,punctate
YMR085W	YMR085W	cytosol	cytosol,punctate
YMR309C	NIP1	cytosol	cytosol
YEL053C	MAK10	cytosol	cytosol
YHR019C	DED81	cytosol	cytosol
YEL018W	EAF5	nucleus	nucleus
YJL053W	PEP8	nucleus	cytosol,punctate
YPL250C	ATG41	cytosol	cytosol
YML058W	SML1	cytosol	cytosol
YBR215W	HPC2	nucleus	nucleus
YNL196C	SLZ1	cytosol	cytosol
YCL039W	GID7	cytosol	cytosol
YDR335W	MSN5	nucleus	nucleus
YDR005C	MAF1	nucleus	nucleus
YBR076W	ECM8	nucleus	cytosol,punctate
YJL076W	NET1	nucleus	nucleolus
YDR047W	HEM12	cytosol	cytosol
YNL011C	YNL011C	cytosol	cytosol
YDR097C	MSH6	nucleus	nucleus
YJL089W	SIP4	nucleus	nucleus
YGL227W	VID30	nucleus	cytosol,nucleus
YDR527W	RBA50	cytosol	cytosol
YGL036W	VIR1	cytosol	cytosol
YNL241C	ZWF1	cytosol	cytosol
YEL062W	NPR2	cytosol	cytosol
YHR159W	TDA11	bud	bud
YDR101C	ARX1	nucleus	nucleus
YGR155W	CYS4	cytosol	cytosol
YDL150W	RPC53	nucleus	nucleus
YLR106C	REA1	nucleus	punctate,nucleus
YIR017C	MET28	nucleus	nucleus
YLR224W	UCC1	cytosol	cytosol
YOL036W	YOL036W	cytosol	cytosol,punctate
YMR181C	YMR181C	cytosol	cytosol
YDL008W	APC11	cytosol	cytosol
YKL082C	RRP14	nucleus	nucleolus
YOL131W	YOL131W	nucleus	nucleus
YDR098C	GRX3	cytosol	cytosol,nucleus
YMR185W	RTP1	cytosol	cytosol
YCL051W	LRE1	cell periphery,bud	punctate,bud neck
YLR394W	CST9	nucleus	punctate,nucleus
YOR380W	RDR1	nucleus	nucleus
YPR005C	HAL1	nucleus	nucleus
YMR114C	YMR114C	nucleus	nucleus
YDR454C	GUK1	cytosol	cytosol
YDR213W	UPC2	nucleus	nucleus
YIR042C	YIR042C	cytosol	cytosol
YOR373W	NUD1	punctate	punctate
YBR261C	TAE1	cytosol	cytosol
YLR345W	YLR345W	cytosol	cytosol
YNL240C	NAR1	cytosol	cytosol
YER132C	PMD1	cytosol	cytosol
YDR381C-A	COI1	cytosol	cytosol
YML098W	TAF13	nucleus	nucleus
YPL152W	RRD2	cytosol	cytosol
YJL111W	CCT7	cytosol	cytosol
YGL134W	PCL10	cytosol	cytosol,punctate
YGL091C	NBP35	cytosol	cytosol
YDR346C	SVF1	cytosol	cytosol
YAL013W	DEP1	nucleus	punctate,nucleus
YNR012W	URK1	punctate	cytosol
YGR040W	KSS1	nucleus	cytosol,nucleus
YJR148W	BAT2	cytosol	cytosol
YDL177C	YDL177C	cytosol	cytosol
YHR184W	SSP1	cytosol	cytosol,bud neck
YPR086W	SUA7	nucleus	nucleus
YER034W	YER034W	cytosol	cytosol,nucleus
YBR151W	APD1	cytosol	cytosol
YPR119W	CLB2	nucleus	punctate,nucleus
YGL011C	SCL1	cytosol	cytosol,nucleus
YML063W	RPS1B	cytosol	cytosol
YGL128C	CWC23	cytosol	cytosol,nucleus
YIL092W	YIL092W	nucleus	punctate,nucleus
YKL211C	TRP3	cytosol	cytosol
YJR149W	YJR149W	cytosol	cytosol
YIL036W	CST6	nucleus	nucleolus
YDL219W	DTD1	cytosol	cytosol
YFR015C	GSY1	nucleus	cytosol,punctate
YHR196W	UTP9	nucleus	nucleolus
YOR308C	SNU66	nucleus	nucleus
YLR361C-A	YLR361C-A	cytosol	cytosol
YOL072W	THP1	nuclear periphery	punctate,nucleus
YBR272C	HSM3	cytosol	cytosol
YLR127C	APC2	nucleus	punctate,nucleus
YNL278W	CAF120	bud	bud
YML114C	TAF8	nucleus	nucleus
YDR403W	DIT1	cytosol	cytosol
YLR449W	FPR4	nucleus	nucleolus
YOR358W	HAP5	nucleus	cytosol,nucleus
YOR179C	SYC1	cytosol	nucleus
YOL124C	TRM11	cytosol	cytosol
YOR162C	YRR1	nucleus	nucleus
YAL064W	YAL064W	cytosol	punctate
YLR354C	TAL1	nucleus	nucleus
YLL032C	YLL032C	cytosol	cytosol
YLR460C	YLR460C	cytosol	cytosol
YGR178C	PBP1	cytosol	cytosol
YHL007C	STE20	bud	cytosol,bud
YHR065C	RRP3	nucleus	nucleolus
YER064C	VHR2	cytosol	nucleus
YKR092C	SRP40	nucleus	nucleolus
YBR260C	RGD1	punctate,bud	punctate,bud
YBR186W	PCH2	punctate	cytosol
YKL052C	ASK1	nucleus	punctate,nucleus
YLR197W	NOP56	nucleus	nucleolus
YGR126W	YGR126W	cytosol	cytosol,cell periphery,nucleus
YMR038C	CCS1	cytosol	cytosol
YBR135W	CKS1	cytosol	cytosol,nucleus
YOR108C-A	YOR108C-A	cytosol	#N/A
YNL003C	PET8	mitochondria	mitochondria
YDR168W	CDC37	cytosol	cytosol
YBL071C-B	YBL071C-B	cytosol	cytosol
YDR383C	NKP1	punctate	cytosol,punctate
YDR362C	TFC6	nucleus	nucleus
YDR317W	HIM1	punctate	punctate
YGR128C	UTP8	nucleus	nucleolus
YNL113W	RPC19	nucleus	nucleolus
YER084W	YER084W	cytosol	mitochondria
YLR218C	COA4	nucleus	nucleus
YMR136W	GAT2	cytosol	nucleus
YDR404C	RPB7	nucleus	nucleus
YGR159C	NSR1	nucleus	nucleolus
YKR038C	KAE1	nucleus	nucleus
YOR275C	RIM20	cytosol	cytosol,punctate
YOL013W-A	YOL013W-A	cytosol	#N/A
YOL067C	RTG1	cytosol	cytosol,punctate
YMR223W	UBP8	nucleus	cytosol,nucleus
YNL136W	EAF7	nucleus	nucleus
YDR145W	TAF12	nucleus	nucleus
YBL068W	PRS4	cytosol	cytosol
YDR389W	SAC7	cytosol	cytosol
YJR127C	RSF2	nucleus	nucleus
YCR038C	BUD5	cytosol	#N/A
YKR057W	RPS21A	nucleus	cytosol
YML069W	POB3	nucleus	nucleus
YER127W	LCP5	nucleus	nucleolus
YJR132W	NMD5	nucleus	cytosol,punctate,nucleus
YBL024W	NCL1	nucleus	nucleus
YML092C	PRE8	nucleus	punctate,nucleus
YOR006C	TSR3	cytosol	cytosol,punctate
YML062C	MFT1	nucleus	nucleus
YGL238W	CSE1	nucleus	punctate,nucleus
YLR456W	YLR456W	cytosol	cytosol
YCR035C	RRP43	nucleus	nucleolus
YDR375C	BCS1	cytosol	punctate,nuclear periphery
YGL043W	DST1	nucleus	nucleus
YKL043W	PHD1	nucleus	nucleus
YLR263W	RED1	cytosol	punctate,nucleus
YJR141W	IPA1	nucleus	cytosol,punctate
YBL060W	YEL1	cytosol,bud neck	cytosol,bud neck
YEL023C	YEL023C	mitochondria	mitochondria
YMR027W	YMR027W	cytosol	cytosol
YGR095C	RRP46	nucleus	nucleolus
YMR220W	ERG8	cytosol	cytosol
YIL024C	YIL024C	punctate	cytosol,punctate
YMR049C	ERB1	nucleus	nucleolus
YOR156C	NFI1	nucleus	punctate,nucleus
YBL097W	BRN1	cytosol	cytosol,punctate,nucleus
YIL132C	CSM2	nucleus	cytosol,nucleus
YDR253C	MET32	nucleus	nucleus
YOL165C	AAD15	cytosol	Blank
YHR146W	CRP1	cell periphery	cell periphery
YNL118C	DCP2	nucleus	cytosol,punctate
YCR015C	CTO1	cytosol	cytosol
YDL110C	TMA17	cytosol	cytosol
YER010C	YER010C	cytosol	cytosol
YMR318C	ADH6	cytosol	cytosol
YHR189W	PTH1	nucleus	nucleus
YCR053W	THR4	cytosol	cytosol
YBR025C	OLA1	cytosol	cytosol
YBR155W	CNS1	cytosol	cytosol
YMR012W	CLU1	cytosol	cytosol
YLR234W	TOP3	cytosol	cytosol
YNL161W	CBK1	cytosol	cytosol,bud neck
YJR099W	YUH1	cytosol	cytosol,punctate
YOR118W	RTC5	cytosol	cytosol
YGL096W	TOS8	nucleus	punctate,nucleus
YBL021C	HAP3	cytosol	cytosol,nucleus
YJR074W	MOG1	nucleus	cytosol,nucleus
YPL237W	SUI3	cytosol	cytosol
YBR138C	YBR138C	nucleus	nucleus
YER128W	VFA1	cytosol	cytosol,punctate
YNR031C	SSK2	cytosol	cytosol
YPR054W	SMK1	cytosol	cytosol
YLR129W	DIP2	nucleus	nucleolus
YKL190W	CNB1	cytosol	cytosol,nucleus
YCR100C	EMA35	cytosol	cytosol,nucleus
YNL002C	RLP7	nucleus	nucleolus
YKL075C	AAN1	cytosol	cytosol,nucleus
YPL049C	DIG1	nucleus	nucleolus
YDR412W	RRP17	nucleus	nucleolus
YBR166C	TYR1	cytosol	cytosol
YDR363W-A	SEM1	nucleus	punctate,nucleus
YKL010C	UFD4	nucleus	cytosol,nucleus
YNL141W	AAH1	cytosol	cytosol
YOR168W	GLN4	nucleus	cytosol
YOL022C	TSR4	cytosol	cytosol
YLL008W	DRS1	nucleus	nucleolus
YLL018C	DPS1	cytosol	cytosol
YGR200C	ELP2	cytosol	cytosol
YJR039W	MLO127	cytosol	cytosol
YKL186C	MTR2	cytosol	cytosol,nuclear periphery
YBR011C	IPP1	cytosol	cytosol
YOR261C	RPN8	cytosol	nucleolus
YBR001C	NTH2	mitochondria	cytosol,mitochondria
YDR449C	UTP6	nucleus	nucleolus
YMR080C	NAM7	cytosol	cytosol,punctate
YNL123W	NMA111	nucleus	nucleus
YJR070C	LIA1	cytosol	cytosol
YHR072W-A	NOP10	nucleus	nucleolus
YIR030C	DCG1	cytosol	cytosol
YKL024C	URA6	cytosol	cytosol,nucleus
YGL086W	MAD1	cytosol	punctate,nuclear periphery
YLR370C	ARC18	punctate	punctate,bud
YDR071C	PAA1	cytosol	cytosol
YLR377C	FBP1	cytosol	cytosol
YIL127C	RRT14	nucleus	nucleolus
YHR112C	YHR112C	cytosol	cytosol
YDR469W	SDC1	nucleus	cytosol,nucleus
YEL012W	UBC8	cytosol	cytosol,nucleus
YBL051C	PIN4	cytosol	cytosol
YOL141W	PPM2	cytosol	cytosol
YDR194W-A	YDR194W-A	cytosol	#N/A
YGL063W	PUS2	cytosol	cytosol,nucleus
YOR155C	ISN1	punctate	punctate
YPL198W	RPL7B	cytosol	cytosol
YJR002W	MPP10	nucleus	nucleolus
YML035C	AMD1	cytosol	cytosol
YMR120C	ADE17	cytosol	cytosol
YBR208C	DUR12	cytosol	cytosol
YDR320C-A	DAD4	nucleus	punctate
YOL086W-A	MHF1	cytosol	cytosol,nucleus
YDR379W	RGA2	cytosol	cytosol
YIL002W-A	CMI7	cytosol	cytosol
YIL144W	NDC80	punctate	punctate
YGR123C	PPT1	cytosol	cytosol,punctate
YOR319W	HSH49	cytosol	cytosol,nucleus
YNL197C	WHI3	cytosol	cytosol
YPL229W	YPL229W	cytosol	cytosol
YBR107C	IML3	nucleus	cytosol,nucleus
YML103C	NUP188	nucleus	punctate,nuclear periphery
YOR145C	PNO1	nucleus	nucleolus
YBR200W	BEM1	cytosol	cytosol,bud
YJL020C	BBC1	punctate,bud	punctate,bud
YJL136W-A	YJL136W-A	cytosol	#N/A
YKL125W	RRN3	nucleus	nucleolus
YLR276C	DBP9	nucleus	nucleolus
YOL029C	YOL029C	cytosol	cytosol
YDR003W-A	YDR003W-A	cytosol	cytosol,nucleus
YOR298C-A	MBF1	cytosol	cytosol
YCL047C	POF1	cytosol	cytosol
YIL145C	PAN6	cytosol	cytosol
YEL029C	BUD16	cytosol	cytosol
YPL170W	DAP1	cytosol	cytosol,nucleus
YAL043C	PTA1	nucleus	nucleolus
YPL037C	EGD1	cytosol	cytosol
YLR003C	CMS1	nucleus	nucleolus
YNL140C	YNL140C	nucleus	#N/A
YGR122W	YGR122W	cytosol	cytosol
YER136W	GDI1	cytosol	cytosol
YGL251C	HFM1	cytosol	cytosol
YDL208W	NHP2	nucleus	nucleolus
YDR123C	INO2	nucleus	nucleus
YML100W-A	YML100W-A	cytosol	cytosol,nucleus
YHR025W	THR1	cytosol	cytosol
YMR153W	NUP53	nuclear periphery	nuclear periphery
YOL090W	MSH2	nucleus	nucleus
YOR064C	YNG1	nucleus	nucleus
YOL143C	RIB4	cytosol	cytosol
YOR111W	YOR111W	cytosol	cytosol
YNL061W	NOP2	nucleus	nucleolus
YDL213C	NOP6	nucleus	nucleolus
YBR060C	ORC2	nucleus	nucleus
YPR062W	FCY1	cytosol	cytosol
YGL094C	PAN2	cytosol	cytosol
YCR051W	YCR051W	nucleus	nucleus
YLR352W	LUG1	cytosol	cytosol
YIL113W	SDP1	cytosol	cytosol
YER007W	PAC2	cytosol	cytosol
YOR143C	THI80	cytosol	cytosol
YMR016C	SOK2	nucleus	nucleolus
YHL006C	SHU1	nucleus	cytosol,nucleus
YIL116W	HIS5	cytosol	cytosol
YKL013C	ARC19	punctate,bud neck	punctate,bud
YKL018W	SWD2	nucleus	nucleus
YLR209C	PNP1	cytosol	cytosol
YFL023W	BUD27	cytosol	cytosol
YBR156C	SLI15	punctate	punctate
YMR210W	MGL2	nucleus	punctate,nucleus
YOR376W-A	YOR376W-A	cytosol	#N/A
YLR254C	NDL1	cytosol	punctate,nucleus
YNR040W	MRX15	cytosol	mitochondria
YDR321W	ASP1	punctate	cytosol,punctate
YJR139C	HOM6	cytosol	cytosol
YKL122C	SRP21	nucleus	nucleolus
YGR248W	SOL4	cytosol	cytosol
YNL035C	YNL035C	nucleus	punctate,nucleus
YML127W	RSC9	nucleus	nucleus
YMR125W	STO1	nucleus	nucleolus
YGR238C	KEL2	bud neck,bud	bud,bud neck
YJL030W	MAD2	nucleus	cytosol,nucleus
YNR027W	BUD17	cytosol	cytosol
YER133W	GLC7	nucleus	bud neck,nucleus
YIL108W	YIL108W	cytosol	punctate,bud
YJR118C	ILM1	ER	ER
YJL069C	UTP18	nucleus	nucleolus
YBL046W	PSY4	nucleus	nucleus
YPL260W	CUB1	cytosol	cytosol
YBR123C	TFC1	nucleus	cytosol,nucleus
YBL093C	ROX3	nucleus	nucleus
YJR133W	XPT1	cytosol	cytosol,nucleus
YKR042W	UTH1	cytosol	cytosol,nucleus
YLL053C	YLL053C	ER	cell periphery,nucleus
YHR163W	SOL3	cytosol	cytosol
YHR061C	GIC1	cytosol	punctate
YHR104W	GRE3	cytosol	cytosol
YER065C	ICL1	cytosol	cytosol
YLR392C	ART10	cytosol	cytosol,nucleus
YJR142W	YJR142W	cytosol	cytosol,punctate
YBR137W	YBR137W	cytosol	cytosol
YML005W	TRM12	cytosol	cytosol
[truncated: 2,904 more rows]
