# Supplementary material for: Creation and validation of a proteome-wide yeast library for protein detection and analysis
Source: J Cell Sci. 2025 Sep 1;138(16):jcs263848. doi: 10.1242/jcs.263848 (PMC12450460; doi:10.1242/jcs.263848)
Supplement: Table S3. A list of yeast strains used in this study. [file joces-138-263848-TableS3.xlsx]

## Sheet: Yeast strains
Table S3. A list of yeast strains used in this study.
Strain Number	Strain Name	Genotype	Comments	Mating Type	Source
YMS2085	SGA strain	his3∆1 leu2∆0 met15∆0 ura3∆0 can1∆::GAL1pr-SceI::STE2pr-SpHIS5 lyp1∆::STE3pr-LEU2	Donor strain for SGA	@	Yofe et al., 2016
YMS7585	Z3 scFV anti HA 1 + ER marker	his3∆1 leu2∆0 met15∆0 ura3∆0 can1∆::STE2pr-sp_HIS5, lyp1∆, pex3-mNG::URA, Tef2-mCherry-Ppy1::NAT	Strain designed to mate with HA library for protein visualisation with inducible signal and constant ER NG signal	@	This study
YMS7587	Z3 scFV anti HA 1 + Vacuolar marker	BY4742 (his3∆1 leu2∆0 lys2∆0 ura3∆0) Z3TF::G418, Z3p-AntiHAFrankenbody-yomScarlet::Hyg, VPH1-NeonGreen::URA	Strain designed to mate with HA library for protein visualisation with inducible signal and constant vacuole NG signal	@	This study
YMS7688	scFV anti-HA ffDronpa	BY4742 (his3∆1 leu2∆0 lys2∆0 ura3∆0), Z3TF::G418, Z3p-AntiHAFrankenbody-ffDronpa::Hyg	Strain designed to mate with HA library for protein visualisation with photoswitchable signal	@	This study
YMS7752	scFV anti-HA mEOS3.1	BY4742 (his3∆1 leu2∆0 lys2∆0 ura3∆0,), Z3TF::G418, Z3p-AntiHAFrankenbody-mEOS3.1::Hyg	Strain designed to mate with HA library for protein visualisation with photoconvertable signal	@	This study
YMS7837	scFV anti-HA	BY4742 (his3∆1 leu2∆0 lys2∆0 ura3∆0), Z3TF::G418, Z3p-AntiHAFrankenbody-yomScarlet::Hyg	Strain designed to mate with HA library for protein visualisation with inducible signal	@	This study
