# Supplementary material for: Creation and validation of a proteome-wide yeast library for protein detection and analysis
Source: J Cell Sci. 2025 Sep 1;138(16):jcs263848. doi: 10.1242/jcs.263848 (PMC12450460; doi:10.1242/jcs.263848)
Supplement: Table S4. A list of plasmids used in this study. [file joces-138-263848-TableS4.xlsx]

## Sheet: Plasmids
Table S4. A list of plasmids used in this study.
Plasmid number	Plasmid name	Description	Reference
pMS778	Z3 transcription factor (TF)	plasmid for yeast integration with Z3 transcription factor	McIsaac et al., 2013
pMS1218	N-SWAT donor HA	N SWAT donor plasmid	This study
pMS1219	N-SWAT donor SP-HA	N SWAT donor plasmid with a signal peptide	This study
pMS1220	N-SWAT donor MTS-HA	N SWAT donor plasmid with mitochondrial targeting signal	This study
pMS1651	Z3pr-scFV anti HA-yomSCarletI3 in BACTERIAL vector	plasmid for yeast integration with Z3 promoter of anti-HA nanobody and its Z3 transcription factor in bacterial vector	This study
pMS1652	Z3pr-scFV anti HA-yomScarletI3	plasmid for yeast integration with Z3 promoter of anti-HA nanobody and its Z3 transcription factor	This study
pMS1735	Z3-scFV(Anti HA)-ffDoronpaGreen1	plasmid for yeast integration with Z3 promoter of anti-HA nanobody and its Z3 transcription factor and HO locus integration	This study
pMS1736	Z3-scFV(Anti HA)-mEOS3.1	plasmid for yeast integration with Z3 promoter of anti-HA nanobody and its Z3 transcription factor and HO locus integration	This study
pMS1190	NG pYM C tagging plasmid	C-tagging Vph1 and Sec63 with NeonGreen	This study
