# Supplementary material for: Creation and validation of a proteome-wide yeast library for protein detection and analysis
Source: J Cell Sci. 2025 Sep 1;138(16):jcs263848. doi: 10.1242/jcs.263848 (PMC12450460; doi:10.1242/jcs.263848)
Supplement: Table S5. A list of primers used in this study. [file joces-138-263848-TableS5.xlsx]

## Sheet: Primers
Table S5. A list of primers used in this study.
Name	Sequence	Primer number	Description
Z3TF in YPRCdelta15 F	cttagtgcttgtatatgctcatcccgaccttccattactcTTGAATCGCCTCTACCTTGCAG	MS9369	Primers used to integrate Z3TF into YPRCdelta15 locus-Forward
Z3TF in YPRCdelta15 R	aaatttcaaatccgaacaacagagcatagggtttcgcaaaTAGGTCGATGCCATCTTTGTACA	MS9370	Primers used to integrate Z3TF into YPRCdelta15 locus-Reverse
YPRCdelta15 CHK R	TCAAAACACTCGGTTTTACTCGA	MS9158	Primers for check PCR of Z3TF into YPRCdelta15 locus-Reverse
TEF Promoter R	CTGCAGCGAGGAGCCGTAAT	MS1590	Primers for check PCR of Z3TF into YPRCdelta15 locus-Reverse
Z3 into HO F	aaatccatatcctcataagcagcaatcaattctatctataCTGGCGACTTGTAGTATATGTAAAT	MS9832	Insert Z3pr cassete into HO locus -Forward
Z3 into HO R	aaattttacttttattacatacaactttttaaactaatatCAGTATAGCGACCAGCATTC	MS9833	Insert Z3pr cassete into HO locus-Reverse
scFV in HO F	CATATCCTCATAAGCAGCAATCAATTCTATCTATACTTTATATGGTAAAAAATTTGCCAAACCTG	MS9727	Primers for Z3-scFV-mScarlet/ffDronpa/mEOS3.1 integration into HO locus- Forward
scFV in HO R	TTTATTACATACAACTTTTTAAACTAATATACACATTTTAGCAGTATAGCGACCAGCATTCA	MS9728	Primers for Z3-scFV-mScarlet/ffDronpa/mEOS3.1 integration into HO locus-Reverse
SEC63 C' tag pYM F	CGATACGGATACAGAAGCTGAAGATGATGAATCACCAGAAcgtacgctgcaggtcgac	MS8632	NG C-tagging Sec63 using pMS1190- Forward
SEC63 C' tag pYM R	AAGAGCTAAAATGAAAAACTATACTAATCACTTATATCTAatcgatgaattcgagctcg	MS8633	NG C-tagging Sec63 using pMS1190-Reverse
SEC63 C' tag CHK F	TTTCCCTACAAAGAGACGTG	MS3021	Check PCR NG C-tagging Sec63-Forward
NeonGreen check R	gcaagtattggtggaaaccgtaa	MS7623	Check PCR NG C-tagging -Reverse
VPH1 C' tag pYM F	GGAAGTCGCTGTTGCTAGTGCAAGCTCTTCCGCTTCAAGCcgtacgctgcaggtcgac	MS5013	NG C-tagging Vph1-Forward
VPH1 C' tag pYM R	ACTTAAATGTTTCGCTTTTTTTAAAAGTCCTCAAAATTTAatcgatgaattcgagctcg	MS5014	NG C-tagging Vph1 -Reverse
VPH1 C' tag check F	CGCTGAAGAAGAAGAAGTTG	MS3024	Check PCR NG C-tagging Vph1-Forward
sfGFP check F	acccagaccatatgaaaagg	MS3179	Check PCR to the strains of N’ GFP library-Forward
HA tag check F	CCTATCCATATGACGTTCCAGAT	MS9398	Check PCR to the strains of N’ HA library-Forward
CPS1 SWAT N' tag pYM check R	CTTTCTCCAATTTCAAATGC	MS9644	Check PCR CPS1-Reverse
SCS22 WT check R	ACGATCAAGAATTTGTCTCG	MS7079	Check PCR SCS22-Reverse
OM14 SWAT N tag pYM check R	GTTTCCCCTTCAAGAATCTG	MS3978	Check PCR OM14-Reverse
primers for chk PCR of library:
ORF	primer	Description
CCC1	GTAATGACCAATTTCGCATC	Reverse primer for HA cassete integration check
CSR1	AGTACAAATCGTGACCCAAC	Reverse primer for HA cassete integration check
ERI1	TACTTGCGAACATTTCACTG	Reverse primer for HA cassete integration check
NPL4	TCCTCATCTACAGCGAGTTC	Reverse primer for HA cassete integration check
OSH3	CTTGACCAAAGTGAATCCTG	Reverse primer for HA cassete integration check
TBS1	CTTAACCGACTTCCCATTTC	Reverse primer for HA cassete integration check
VBA3	GTTAGCCCCAGTAGGAAAAG	Reverse primer for HA cassete integration check
VTC2	GGAAGGCAATTCCTTTAATC	Reverse primer for HA cassete integration check
ATP19	TGAATTTTTCCTCGTCTTTG	Reverse primer for HA cassete integration check
CDC13	GCTGCTATTTGTCGATTTTG	Reverse primer for HA cassete integration check
CDC40	ATCCTCTGCCTTGATAGTCC	Reverse primer for HA cassete integration check
CLN1	GGGACCATAAAACCTACCAC	Reverse primer for HA cassete integration check
ETP1	AATTAAAACCCATTCCCTTC	Reverse primer for HA cassete integration check
FYV8	AGCCCTATTTGTATGTGGTG	Reverse primer for HA cassete integration check
GUS1	AAGTGTACCAACGAGAAACG	Reverse primer for HA cassete integration check
IES5	TAAGCATCCATTAGCTCCTC	Reverse primer for HA cassete integration check
IMA5	TTTCTCATCGTAACCCTTTG	Reverse primer for HA cassete integration check
NUP42	ACCGAACTAGAAGGGATAGC	Reverse primer for HA cassete integration check
PDR1	AACCGTTTCTATTCACATCG	Reverse primer for HA cassete integration check
PUS7	TTATTAGCCGTGCGATAAAC	Reverse primer for HA cassete integration check
RPL11A	CTCTAGCACCTGGTCTGTTC	Reverse primer for HA cassete integration check
RPS16B	AAAAGGGTGAAACAAGTGAG	Reverse primer for HA cassete integration check
RPT1	ATCTTCATCGTCTTCGTCTG	Reverse primer for HA cassete integration check
RTG3	TTCATTGCTCTATCCACAGG	Reverse primer for HA cassete integration check
SEN15	TCAATTTCTTTTCGGTTTTC	Reverse primer for HA cassete integration check
TRI1	AGCTGACAACAGAACTTTGC	Reverse primer for HA cassete integration check
ZAP1	TACCGAATGGAAATTGTTTG	Reverse primer for HA cassete integration check
AIM17	TGTAAAGGGAACTGGTGATG	Reverse primer for HA cassete integration check
ATG27	GTAAGCGCACTCTCAGTTTC	Reverse primer for HA cassete integration check
BAR1	ACTACCGTCAGCAAATGTTC	Reverse primer for HA cassete integration check
CDC9	GCCTCAATCTTGTTAAAAACC	Reverse primer for HA cassete integration check
CMC4	GTGTAAGCTTTCGCTGTTTC	Reverse primer for HA cassete integration check
COA1	TTCCAGTAACGTTTTTGTCC	Reverse primer for HA cassete integration check
DDR2	CTAAATCAAAAAGGCCAAAG	Reverse primer for HA cassete integration check
DFG5	AAAACAGCTTGTACCATTGC	Reverse primer for HA cassete integration check
ESC8	TTTGCAAAGTCAGAATATCG	Reverse primer for HA cassete integration check
ESF2	GTCTCATTTTTGCAGGTTTC	Reverse primer for HA cassete integration check
FPR2	ACCAATTCGACATCAAACAC	Reverse primer for HA cassete integration check
FRE3	ATACGTAAGATTCGCGCTAC	Reverse primer for HA cassete integration check
GCV2	TATAACCGGTGGTAAAATCG	Reverse primer for HA cassete integration check
HHF1	TTCAAAGCATAAACAACATCC	Reverse primer for HA cassete integration check
ICL2	AGCCCAACCAGATATGTAAG	Reverse primer for HA cassete integration check
ILS1	TCCAATCACTGGCATAAGTC	Reverse primer for HA cassete integration check
KNH1	AATTCTTGTTTGTGCCTCTG	Reverse primer for HA cassete integration check
MRPS16	TCACTCCAATGTTTCCATTC	Reverse primer for HA cassete integration check
NMD3	GTATTTGTCATGGCTTCTCC	Reverse primer for HA cassete integration check
PAU13	ATACCGTCCTTGGATAGAGC	Reverse primer for HA cassete integration check
PUT1	CAGAGCTGATTGTTTCCTTG	Reverse primer for HA cassete integration check
RPS4B	GAAAGACAATCAATGGCAAG	Reverse primer for HA cassete integration check
TMN3	AACGTTTCACATGGATTGTC	Reverse primer for HA cassete integration check
VTH2	GTCGCAAAAATAATTCGATG	Reverse primer for HA cassete integration check
XKS1	TCTAACAGAGATTCGGCTTG	Reverse primer for HA cassete integration check
YME2	ACAAATGTGGCAAATACACC	Reverse primer for HA cassete integration check
YNL260C	CAAAGACTTCAAATGTCACG	Reverse primer for HA cassete integration check
YPI1	CCTTTCCAATCTTCTTTGTC	Reverse primer for HA cassete integration check
HA tag Fw	CCTATCCATATGACGTTCCAGAT	Forward primer for HA cassete integration check
ACT1 Fw	TGTCACCAACTGGGACGATA	Forward primer for actin loading control
ACT1 Rv	GGCTTGGATGGAAACGTAGA	Reverse primer for actin loading control
