# Supplementary material for: Creation and validation of a proteome-wide yeast library for protein detection and analysis
Source: J Cell Sci. 2025 Sep 1;138(16):jcs263848. doi: 10.1242/jcs.263848 (PMC12450460; doi:10.1242/jcs.263848)
Supplement: Table S6. A list of antibodies used in this study. [file joces-138-263848-TableS6.xlsx]

## Sheet: Antibodies
Table S6. A list of antibodies used in this study.
Antibody name	Type	Source	Catalogue number	Dilution
Histone H3	Rabbit polyclonal	Abcam	ab1791	1:5000
Anti HA used for western	Mouse monoclonal	BioLegend	901502 (previously MMS-101P)	1:1000
Anti HA used for dot blot	Rat monoclonal	Roche	11867423001	1:1000
IRDye 800CW Goat anti-rat	Goat anti rat secondery	LiCor	92632219	1:10,000
IRDye 680RD Goat anti-mouse	Goat anti mouse secondery	Abcam	ab216776	1:10,000
IRDye 800CW Goat anti-rabbit	Goat anti rabbit secondery	Abcam	ab216773	1:10,000
