# Supplementary material for: Creation and validation of a proteome-wide yeast library for protein detection and analysis
Source: J Cell Sci. 2025 Sep 1;138(16):jcs263848. doi: 10.1242/jcs.263848 (PMC12450460; doi:10.1242/jcs.263848)
Supplement: Table S7. Efficiency check - PCR tests. [file joces-138-263848-TableS7.xlsx]

## Sheet: Efficiency check
Table S7. Effcicency check - PCR test for
ORF	PCR result
CCC1	positive
CSR1	positive
ERI1	negative
NPL4	positive
OSH3	positive
TBS1	negative
VBA3	positive
VTC2	positive
ATP19	positive
CDC13	positive
CDC40	positive
CLN1	positive
ETP1	positive
FYV8	positive
GUS1	positive
IES5	positive
IMA5	positive
NUP42	positive
PDR1	positive
PUS7	positive
RPL11A	positive
RPS16B	positive
RPT1	positive
RTG3	positive
SEN15	positive
TRI1	positive
ZAP1	positive
AIM17	positive
ATG27	positive
BAR1	positive
CDC9	positive
CMC4	positive
COA1	positive
DDR2	positive
DFG5	positive
ESC8	positive
ESF2	positive
FPR2	positive
FRE3	positive
GCV2	positive
HHF1	positive
ICL2	positive
ILS1	positive
KNH1	positive
MRPS16	positive
NMD3	positive
PAU13	positive
PUT1	positive
RPS4B	positive
TMN3	positive
VTH2	positive
XKS1	positive
YME2	positive
YNL260C	positive
YPI1	positive
